# Supplementary material for: Hotspots of aberrant enhancer activity punctuate the colorectal cancer epigenome
Source: Nat Commun. 2017 Feb 7;8:14400. doi: 10.1038/ncomms14400 (PMC5309719; doi:10.1038/ncomms14400)
Supplement: Supplementary Data 1 — Sequencing data statistics. [file ncomms14400-s1.xlsx]

## Sheet: Suppl Table S2
# Supplementary Data 1: Sequencing data statistics
sample	sample type	INPUT aligned reads	H3K27ac aligned reads	H3K27ac filtered peaks	H3K4me1 aligned reads	H3K4me1 filtered peaks	DNase aligned reads	DNase filtered peaks	gained VELs	lost VELs	super-enhancers
C28	normal	38008179	24536224	62909	36599420	87868	NA	NA	NA	NA	1391
C29	normal	42259047	19265200	44634	40266839	60946	NA	NA	NA	NA	1090
C31	normal	NA	NA	NA	NA	NA	29326276	41319	NA	NA	NA
C34	normal	NA	NA	NA	NA	NA	15719952	22251	NA	NA	NA
C36	normal	NA	NA	NA	NA	NA	30100445	42707	NA	NA	NA
C37	normal	63877426	45519530	60786	47158933	134265	NA	NA	NA	NA	1469
Crypt1	normal	NA	32297443	47047	NA	NA	NA	NA	NA	NA	2147
Crypt2	normal	NA	26918180	47370	NA	NA	NA	NA	NA	NA	1574
Crypt3	normal	NA	38976794	46863	NA	NA	NA	NA	NA	NA	1768
Crypt5	normal	49857451	18190081	49054	36431217	119375	NA	NA	NA	NA	1092
COLO205	CRC cell line	44430887	29799814	39515	53245084	72085	NA	NA	23960	13088	711
HCT116	CRC cell line	36294997	71722262	42838	42674244	51625	NA	NA	30024	15448	803
SW480	CRC cell line	50332998	27997144	54131	31015452	80821	NA	NA	34780	17576	514
V1009	CRC cell line	36744055	2254544	43030	104832500	106513	NA	NA	9349	3182	209
V1024	CRC cell line	43680827	38077796	55812	44225844	88217	NA	NA	18993	9754	1277
V1051	CRC cell line	18743652	2636252	39773	NA	NA	NA	NA	10330	3212	436
V1058	CRC cell line	58157578	46533641	39008	39260814	78667	NA	NA	16923	7531	1390
V1074	CRC cell line	31510234	44450044	37648	36556661	64408	NA	NA	18561	8620	619
V1106	CRC cell line	63047931	40268198	55850	46547663	84696	NA	NA	21398	10815	1536
V206	CRC cell line	44254329	5979485	59925	29390275	127327	NA	NA	12737	4661	770
V389	CRC cell line	92545980	71487161	41883	27284756	37812	57540490	46774	13284	6007	1017
V400	CRC cell line	24119121	21809266	53737	13966984	60308	NA	NA	32647	17575	936
V410	CRC cell line	103392092	80205871	67861	98503498	128280	128835904	80245	11471	9451	1028
V411	CRC cell line	52356830	24643184	35095	9416847	33527	NA	NA	20075	9427	910
V429	CRC cell line	34230734	19422482	53316	45090335	72125	NA	NA	28091	14391	1236
V432	CRC cell line	30006044	21957740	13692	26257548	63485	NA	NA	6024	3847	614
V456	CRC cell line	47020405	24637450	49699	47293099	75205	NA	NA	17038	6814	1160
V457	CRC cell line	18063554	66988674	50710	105471615	101225	NA	NA	25634	15971	937
V481	CRC cell line	15385886	73546102	52375	17707072	47957	NA	NA	16062	7076	938
V5	CRC cell line	26737438	8949704	31206	NA	NA	NA	NA	18648	7880	285
V503	CRC cell line	23687884	26376478	53042	30965521	68377	NA	NA	34700	21068	1161
V576	CRC cell line	86567161	76090588	39519	89333441	105345	157301307	54816	16806	8968	1424
V703	CRC cell line	20209423	57586283	46931	13943103	71102	NA	NA	21411	12566	1551
V784	CRC cell line	27896899	25001826	33086	22828747	83374	NA	NA	15403	6609	1195
V8	CRC cell line	2754410	NA	NA	19454528	63880	NA	NA	NA	NA	NA
V852	CRC cell line	14363963	9587482	24746	35896942	69430	NA	NA	13102	5713	716
V855	CRC cell line	23111812	29732565	39557	20502563	98236	NA	NA	19619	8120	1076
V866	CRC cell line	18876870	27222031	32859	29960162	73530	NA	NA	20641	8561	1151
V868	CRC cell line	37512373	NA	NA	27896227	75954	NA	NA	NA	NA	NA
V940	CRC cell line	37532665	17544853	22600	54625455	65282	NA	NA	5925	2493	878
V968	CRC cell line	26550383	5546174	71914	94452772	84908	NA	NA	19562	6899	1091
V9M	CRC cell line	9340645	20940608	71645	13062049	44252	NA	NA	34340	21428	1005
V9P	CRC cell line	33860620	5406105	58567	19228231	41777	NA	NA	26088	14288	823
CRC_17A	primary CRC	NA	34236847	18099	34278528	32301	NA	NA	7969	3031	NA
CRC_23A	primary CRC	NA	3.35208e+07	11283	31727399	7274	NA	NA	1886	1526	NA
CRC_6A	primary CRC	NA	45212642	19174	54412175	46853	NA	NA	12451	5928	NA
CRC_7A	primary CRC	NA	42892399	32836	40273582	52239	NA	NA	14901	5621	NA
FAP5_polyp1	adenoma	43595634	49238311	54797	NA	NA	NA	NA	10130	2317	NA
FAP5_polyp2	adenoma	48831839	36335426	46090	NA	NA	NA	NA	11892	2014	NA
