# Supplementary material for: Hotspots of aberrant enhancer activity punctuate the colorectal cancer epigenome
Source: Nat Commun. 2017 Feb 7;8:14400. doi: 10.1038/ncomms14400 (PMC5309719; doi:10.1038/ncomms14400)
Supplement: Supplementary Data 4 — HOMER motifs enriched in recurrent gained VELs. [file ncomms14400-s4.xlsx]

## Sheet: G10_HOMER_knownResults
Supplementary Data 4: HOMER motifs enriched in recurrent gained VELs compared to unique gained VELs
Motif Name	Consensus	P-value	Log P-value	q-value (Benjamini)	# of Target Sequences with Motif(of 56613)	% of Target Sequences with Motif	# of Background Sequences with Motif(of 28391)	% of Background Sequences with Motif
Fra1(bZIP)/BT549-Fra1-ChIP-Seq(GSE46166)/Homer	NNATGASTCATH	1e-784	-1807	0	9913	0.1751	2660.2	0.0937
AP-1(bZIP)/ThioMac-PU.1-ChIP-Seq(GSE21512)/Homer	VTGACTCATC	1e-774	-1783	0	10934	0.1932	3064	0.108
Atf3(bZIP)/GBM-ATF3-ChIP-Seq(GSE33912)/Homer	DATGASTCATHN	1e-770	-1773	0	10572	0.1868	2929.2	0.1032
Fosl2(bZIP)/3T3L1-Fosl2-ChIP-Seq(GSE56872)/Homer	NATGASTCABNN	1e-763	-1758	0	7763	0.1372	1897.4	0.0669
BATF(bZIP)/Th17-BATF-ChIP-Seq(GSE39756)/Homer	DATGASTCAT	1e-750	-1728	0	10407	0.1839	2891.5	0.1019
Jun-AP1(bZIP)/K562-cJun-ChIP-Seq(GSE31477)/Homer	GATGASTCATCN	1e-741	-1708	0	6630	0.1171	1524.9	0.0537
Bach2(bZIP)/OCILy7-Bach2-ChIP-Seq(GSE44420)/Homer	TGCTGAGTCA	1e-319	-735.1	0	3921	0.0693	1014.4	0.0357
MafK(bZIP)/C2C12-MafK-ChIP-Seq(GSE36030)/Homer	GCTGASTCAGCA	1e-171	-395.4	0	2431	0.0429	659	0.0232
Fli1(ETS)/CD8-FLI-ChIP-Seq(GSE20898)/Homer	NRYTTCCGGH	1e-168	-388.6	0	10065	0.1778	3867.3	0.1363
NF-E2(bZIP)/K562-NFE2-ChIP-Seq(GSE31477)/Homer	GATGACTCAGCA	1e-151	-349.8	0	1367	0.0242	308.5	0.0109
ETS1(ETS)/Jurkat-ETS1-ChIP-Seq(GSE17954)/Homer	ACAGGAAGTG	1e-148	-342.6	0	9156	0.1618	3526.7	0.1243
Etv2(ETS)/ES-ER71-ChIP-Seq(GSE59402)/Homer(0.967)	NNAYTTCCTGHN	1e-133	-306.6	0	8239	0.1456	3169.6	0.1117
Elk1(ETS)/Hela-Elk1-ChIP-Seq(GSE31477)/Homer	HACTTCCGGY	1e-119	-274.9	0	5848	0.1033	2159.1	0.0761
Elk4(ETS)/Hela-Elk4-ChIP-Seq(GSE31477)/Homer	NRYTTCCGGY	1e-105	-242.9	0	5716	0.101	2144.7	0.0756
ETS(ETS)/Promoter/Homer	AACCGGAAGT	1e-105	-242.1	0	3669	0.0648	1267.3	0.0447
GABPA(ETS)/Jurkat-GABPa-ChIP-Seq(GSE17954)/Homer	RACCGGAAGT	1e-100	-232.4	0	8187	0.1446	3263.1	0.115
ELF1(ETS)/Jurkat-ELF1-ChIP-Seq(SRA014231)/Homer	AVCCGGAAGT	1e-98	-227.6	0	5542	0.0979	2089.4	0.0736
EWS:FLI1-fusion(ETS)/SK_N_MC-EWS:FLI1-ChIP-Seq(SRA014231)/Homer	VACAGGAAAT	1e-97	-223.5	0	5012	0.0885	1863.5	0.0657
ERG(ETS)/VCaP-ERG-ChIP-Seq(GSE14097)/Homer	ACAGGAAGTG	1e-96	-223.1	0	13101	0.2315	5556.6	0.1958
Bach1(bZIP)/K562-Bach1-ChIP-Seq(GSE31477)/Homer	AWWNTGCTGAGTCAT	1e-94	-218.5	0	1233	0.0218	323.3	0.0114
ETV1(ETS)/GIST48-ETV1-ChIP-Seq(GSE22441)/Homer	AACCGGAAGT	1e-91	-210.3	0	11757	0.2077	4953.1	0.1745
EWS:ERG-fusion(ETS)/CADO_ES1-EWS:ERG-ChIP-Seq(SRA014231)/Homer	ATTTCCTGTN	1e-90	-208.2	0	5865	0.1036	2260.8	0.0797
Nrf2(bZIP)/Lymphoblast-Nrf2-ChIP-Seq(GSE37589)/Homer	HTGCTGAGTCAT	1e-86	-199.6	0	1084	0.0192	280.3	0.0099
TEAD2(TEA)/Py2T-Tead2-ChIP-Seq(GSE55709)/Homer	CCWGGAATGY	1e-60	-138.7	0	3781	0.0668	1445	0.0509
TEAD4(TEA)/Tropoblast-Tead4-ChIP-Seq(GSE37350)/Homer	CCWGGAATGY	1e-55	-128.5	0	5998	0.106	2460.9	0.0867
TEAD(TEA)/Fibroblast-PU.1-ChIP-Seq(Unpublished)/Homer	YCWGGAATGY	1e-53	-123	0	4760	0.0841	1908.8	0.0673
E2F4(E2F)/K562-E2F4-ChIP-Seq(GSE31477)/Homer	GGCGGGAAAH	1e-52	-121	0	4077	0.072	1605.1	0.0566
Ets1-distal(ETS)/CD4+-PolII-ChIP-Seq(Barski_et_al.)/Homer	MACAGGAAGT	1e-43	-100.2	0	2402	0.0424	899.8	0.0317
PU.1(ETS)/ThioMac-PU.1-ChIP-Seq(GSE21512)/Homer	AGAGGAAGTG	1e-39	-90.62	0	3866	0.0683	1567	0.0552
AP-2gamma(AP2)/MCF7-TFAP2C-ChIP-Seq(GSE21234)/Homer	SCCTSAGGSCAW	1e-38	-88.47	0	8504	0.1502	3728.5	0.1314
NF1-halfsite(CTF)/LNCaP-NF1-ChIP-Seq(Unpublished)/Homer	YTGCCAAG	1e-36	-84.13	0	11314	0.1999	5083	0.1791
EHF(ETS)/LoVo-EHF-ChIP-Seq(GSE49402)/Homer	AVCAGGAAGT	1e-34	-79.62	0	11139	0.1968	5015.2	0.1767
MafA(bZIP)/Islet-MafA-ChIP-Seq(GSE30298)/Homer	TGCTGACTCA	1e-34	-78.59	0	4943	0.0873	2086.1	0.0735
SpiB(ETS)/OCILY3-SPIB-ChIP-Seq(GSE56857)/Homer	AAAGRGGAAGTG	1e-33	-76.85	0	1804	0.0319	673.7	0.0237
Tcf4(HMG)/Hct116-Tcf4-ChIP-Seq(SRA012054)/Homer	ASATCAAAGGVA	1e-33	-76.18	0	3473	0.0614	1417.9	0.05
ELF5(ETS)/T47D-ELF5-ChIP-Seq(GSE30407)/Homer	ACVAGGAAGT	1e-32	-75.95	0	6718	0.1187	2922.3	0.103
NFAT:AP1(RHD,bZIP)/Jurkat-NFATC1-ChIP-Seq(Jolma_et_al.)/Homer	SARTGGAAAAWRTGAGTCAB	1e-31	-72.86	0	1124	0.0199	389.5	0.0137
HIF-1b(HLH)/T47D-HIF1b-ChIP-Seq(GSE59937)/Homer	RTACGTGC	1e-29	-68.98	0	5749	0.1016	2487.6	0.0877
KLF10(Zf)/HEK293-KLF10.GFP-ChIP-Seq(GSE58341)/Homer	GGGGGTGTGTCC	1e-29	-67.12	0	4781	0.0845	2040.8	0.0719
E2F(E2F)/Hela-CellCycle-Expression/Homer	TTSGCGCGAAAA	1e-28	-66.68	0	495	0.0087	143.4	0.0051
NRF(NRF)/Promoter/Homer	STGCGCATGCGC	1e-28	-64.75	0	1359	0.024	498.2	0.0176
NRF1(NRF)/MCF7-NRF1-ChIP-Seq(Unpublished)/Homer	CTGCGCATGCGC	1e-27	-63.91	0	1389	0.0245	512.9	0.0181
Mef2c(MADS)/GM12878-Mef2c-ChIP-Seq(GSE32465)/Homer	DCYAAAAATAGM	1e-27	-63.23	0	2317	0.0409	921.7	0.0325
p63(p53)/Keratinocyte-p63-ChIP-Seq(GSE17611)/Homer	NNDRCATGYCYNRRCATGYH	1e-26	-61.96	0	1689	0.0298	645.1	0.0227
NFkB-p65(RHD)/GM12787-p65-ChIP-Seq(GSE19485)/Homer	WGGGGATTTCCC	1e-26	-61.25	0	3336	0.0589	1387.8	0.0489
Mef2d(MADS)/Retina-Mef2d-ChIP-Seq(GSE61391)/Homer	GCTATTTTTAGC	1e-26	-60.48	0	918	0.0162	317.7	0.0112
AP-2alpha(AP2)/Hela-AP2alpha-ChIP-Seq(GSE31477)/Homer	ATGCCCTGAGGC	1e-26	-60.39	0	6525	0.1153	2879.5	0.1015
Znf263(Zf)/K562-Znf263-ChIP-Seq(GSE31477)/Homer	CVGTSCTCCC	1e-26	-60.38	0	12444	0.2199	5722.9	0.2017
ETS:RUNX(ETS,Runt)/Jurkat-RUNX1-ChIP-Seq(GSE17954)/Homer	RCAGGATGTGGT	1e-24	-56.18	0	781	0.0138	265	0.0093
Mef2b(MADS)/HEK293-Mef2b.V5-ChIP-Seq(GSE67450)/Homer	GCTATTTTTGGM	1e-21	-50.61	0	3993	0.0705	1718.6	0.0606
GRHL2(CP2)/HBE-GRHL2-ChIP-Seq(GSE46194)/Homer	AAACYKGTTWDACMRGTTTB	1e-21	-48.84	0	2463	0.0435	1016.3	0.0358
Tcf3(HMG)/mES-Tcf3-ChIP-Seq(GSE11724)/Homer	ASWTCAAAGG	1e-20	-47.22	0	2209	0.039	904.2	0.0319
PAX5(Paired,Homeobox)/GM12878-PAX5-ChIP-Seq(GSE32465)/Homer	GCAGCCAAGCRTGACH	1e-20	-46.88	0	2225	0.0393	912.8	0.0322
YY1(Zf)/Promoter/Homer	CAAGATGGCGGC	1e-20	-46.41	0	753	0.0133	264.2	0.0093
NFkB-p65-Rel(RHD)/ThioMac-LPS-Expression(GSE23622)/Homer	GGAAATTCCC	1e-19	-45.68	0	547	0.0097	180.3	0.0064
EKLF(Zf)/Erythrocyte-Klf1-ChIP-Seq(GSE20478)/Homer	NWGGGTGTGGCY	1e-19	-44.41	0	2200	0.0389	906.2	0.0319
RUNX1(Runt)/Jurkat-RUNX1-ChIP-Seq(GSE29180)/Homer	AAACCACARM	1e-18	-42.61	0	5321	0.094	2369.8	0.0835
bHLHE40(bHLH)/HepG2-BHLHE40-ChIP-Seq(GSE31477)/Homer	KCACGTGMCN	1e-18	-42.43	0	1638	0.0289	656.2	0.0231
CLOCK(bHLH)/Liver-Clock-ChIP-Seq(GSE39860)/Homer	GHCACGTG	1e-18	-41.61	0	3011	0.0532	1286.8	0.0453
Reverb(NR),DR2/RAW-Reverba.biotin-ChIP-Seq(GSE45914)/Homer	GTRGGTCASTGGGTCA	1e-17	-40.69	0	866	0.0153	319.3	0.0113
c-Myc(bHLH)/LNCAP-cMyc-ChIP-Seq(Unpublished)/Homer	VCCACGTG	1e-17	-40.55	0	2787	0.0492	1185.5	0.0418
Mef2a(MADS)/HL1-Mef2a.biotin-ChIP-Seq(GSE21529)/Homer	CYAAAAATAG	1e-16	-37.81	0	2110	0.0373	880.7	0.031
Srebp1a(bHLH)/HepG2-Srebp1a-ChIP-Seq(GSE31477)/Homer	RTCACSCCAY	1e-15	-36.57	0	1251	0.0221	494.4	0.0174
Zfp809(Zf)/ES-Zfp809-ChIP-Seq(GSE70799)/Homer	GGGGCTYGKCTGGGA	1e-15	-36.35	0	1897	0.0335	786.1	0.0277
Rfx1(HTH)/NPC-H3K4me1-ChIP-Seq(GSE16256)/Homer	KGTTGCCATGGCAA	1e-14	-33.64	0	1212	0.0214	482.4	0.017
Arnt:Ahr(bHLH)/MCF7-Arnt-ChIP-Seq(Lo_et_al.)/Homer	TBGCACGCAA	1e-14	-32.45	0	3471	0.0613	1529.6	0.0539
p53(p53)/Saos-p53-ChIP-Seq(GSE15780)/Homer	RRCATGYCYRGRCATGYYYN	1e-13	-31.81	0	430	0.0076	146.5	0.0052
p53(p53)/Saos-p53-ChIP-Seq/Homer	RRCATGYCYRGRCATGYYYN	1e-13	-31.81	0	430	0.0076	146.5	0.0052
CArG(MADS)/PUER-Srf-ChIP-Seq(Sullivan_et_al.)/Homer	CCATATATGGNM	1e-13	-30.17	0	1546	0.0273	640.7	0.0226
E2F1(E2F)/Hela-E2F1-ChIP-Seq(GSE22478)/Homer	CWGGCGGGAA	1e-12	-27.79	0	2151	0.038	925.5	0.0326
USF1(bHLH)/GM12878-Usf1-ChIP-Seq(GSE32465)/Homer	SGTCACGTGR	1e-11	-27.46	0	2724	0.0481	1194.4	0.0421
EBF1(EBF)/Near-E2A-ChIP-Seq(GSE21512)/Homer	GTCCCCWGGGGA	1e-11	-27.31	0	7672	0.1355	3567.4	0.1257
TCFL2(HMG)/K562-TCF7L2-ChIP-Seq(GSE29196)/Homer	ACWTCAAAGG	1e-11	-26.81	0	786	0.0139	305.5	0.0108
RFX(HTH)/K562-RFX3-ChIP-Seq(SRA012198)/Homer	CGGTTGCCATGGCAAC	1e-11	-26.65	0	623	0.011	234.8	0.0083
RUNX(Runt)/HPC7-Runx1-ChIP-Seq(GSE22178)/Homer	SAAACCACAG	1e-11	-26.54	0	3738	0.066	1677.5	0.0591
Sox6(HMG)/Myotubes-Sox6-ChIP-Seq(GSE32627)/Homer	CCATTGTTNY	1e-11	-26.52	0	8615	0.1522	4030.3	0.142
BMAL1(bHLH)/Liver-Bmal1-ChIP-Seq(GSE39860)/Homer	GNCACGTG	1e-11	-26.12	0	9336	0.1649	4384.6	0.1545
MITF(bHLH)/MastCells-MITF-ChIP-Seq(GSE48085)/Homer	RTCATGTGAC	1e-11	-25.89	0	5598	0.0989	2571	0.0906
GATA3(Zf),DR4/iTreg-Gata3-ChIP-Seq(GSE20898)/Homer	AGATGKDGAGATAAG	1e-10	-24.53	0	370	0.0065	129.2	0.0046
ZNF711(Zf)/SHSY5Y-ZNF711-ChIP-Seq(GSE20673)/Homer	AGGCCTAG	1e-10	-24.24	0	13564	0.2396	6471.9	0.228
HIF-1a(bHLH)/MCF7-HIF1a-ChIP-Seq(GSE28352)/Homer	TACGTGCV	1e-10	-24.05	0	1333	0.0236	557.7	0.0197
HIF2a(bHLH)/785_O-HIF2a-ChIP-Seq(GSE34871)/Homer	GCACGTACCC	1e-10	-23.84	0	1875	0.0331	808.2	0.0285
E-box(bHLH)/Promoter/Homer	SSGGTCACGTGA	1e-10	-23.48	0	612	0.0108	234.5	0.0083
Rfx2(HTH)/LoVo-RFX2-ChIP-Seq(GSE49402)/Homer	GTTGCCATGGCAACM	1e-10	-23.36	0	664	0.0117	257.1	0.0091
bZIP:IRF(bZIP,IRF)/Th17-BatF-ChIP-Seq(GSE39756)/Homer	NAGTTTCABTHTGACTNW	1e-09	-22.81	0	2123	0.0375	927.6	0.0327
LXRE(NR),DR4/RAW-LXRb.biotin-ChIP-Seq(GSE21512)/Homer	RGGTTACTANAGGTCA	1e-09	-22.71	0	457	0.0081	168.7	0.0059
Max(bHLH)/K562-Max-ChIP-Seq(GSE31477)/Homer	RCCACGTGGYYN	1e-09	-22.21	0	3336	0.0589	1503.5	0.053
Nkx2.5(Homeobox)/HL1-Nkx2.5.biotin-ChIP-Seq(GSE21529)/Homer	RRSCACTYAA	1e-09	-20.91	0	11435	0.202	5448.2	0.192
X-box(HTH)/NPC-H3K4me1-ChIP-Seq(GSE16256)/Homer	GGTTGCCATGGCAA	1e-09	-20.88	0	677	0.012	267.6	0.0094
TATA-Box(TBP)/Promoter/Homer	CCTTTTAWAGSC	1e-09	-20.77	0	6611	0.1168	3089.7	0.1089
Klf4(Zf)/mES-Klf4-ChIP-Seq(GSE11431)/Homer	GCCACACCCA	1e-08	-20.09	0	4135	0.0731	1895.3	0.0668
E2F6(E2F)/Hela-E2F6-ChIP-Seq(GSE31477)/Homer	GGCGGGAARN	1e-08	-18.42	0	4491	0.0793	2075.7	0.0731
Atf4(bZIP)/MEF-Atf4-ChIP-Seq(GSE35681)/Homer	MTGATGCAAT	1e-07	-18.06	0	1815	0.0321	798.9	0.0282
Bapx1(Homeobox)/VertebralCol-Bapx1-ChIP-Seq(GSE36672)/Homer	TTRAGTGSYK	1e-07	-17.17	0	11831	0.209	5673.3	0.1999
GFX(?)/Promoter/Homer	ATTCTCGCGAGA	1e-07	-17.16	0	125	0.0022	37.6	0.0013
Klf9(Zf)/GBM-Klf9-ChIP-Seq(GSE62211)/Homer	GCCACRCCCACY	1e-07	-17.09	0	4178	0.0738	1931.4	0.0681
ZBTB33(Zf)/GM12878-ZBTB33-ChIP-Seq(GSE32465)/Homer	GGVTCTCGCGAGAAC	1e-07	-16.56	0	335	0.0059	124	0.0044
ZNF165(Zf)/WHIM12-ZNF165-ChIP-Seq(GSE65937)/Homer	AAGGKGRCGCAGGCA	1e-07	-16.49	0	1035	0.0183	439.1	0.0155
Pitx1(Homeobox)/Chicken-Pitx1-ChIP-Seq(GSE38910)/Homer	TAATCCCN	1e-06	-16.03	0	23261	0.411	11360	0.4003
VDR(NR),DR3/GM10855-VDR+vitD-ChIP-Seq(GSE22484)/Homer	ARAGGTCANWGAGTTCANNN	1e-06	-15.96	0	1284	0.0227	556.2	0.0196
NF1:FOXA1(CTF,Forkhead)/LNCAP-FOXA1-ChIP-Seq(GSE27824)/Homer	WNTGTTTRYTTTGGCA	1e-06	-15.63	0	332	0.0059	124.9	0.0044
Nkx3.1(Homeobox)/LNCaP-Nkx3.1-ChIP-Seq(GSE28264)/Homer	AAGCACTTAA	1e-06	-15.31	0	12539	0.2215	6039.4	0.2128
Egr1(Zf)/K562-Egr1-ChIP-Seq(GSE32465)/Homer	TGCGTGGGYG	1e-06	-15.27	0	6071	0.1073	2861.5	0.1008
Srebp2(bHLH)/HepG2-Srebp2-ChIP-Seq(GSE31477)/Homer	CGGTCACSCCAC	1e-06	-15.04	0	803	0.0142	336.5	0.0119
PRDM14(Zf)/H1-PRDM14-ChIP-Seq(GSE22767)/Homer	RGGTCTCTAACY	1e-06	-14.81	0	1240	0.0219	539.3	0.019
E2F7(E2F)/Hela-E2F7-ChIP-Seq(GSE32673)/Homer	VDTTTCCCGCCA	1e-06	-14.46	0	995	0.0176	426.7	0.015
c-Jun-CRE(bZIP)/K562-cJun-ChIP-Seq(GSE31477)/Homer	ATGACGTCATCY	1e-06	-14.37	0	1964	0.0347	882.2	0.0311
GFY-Staf(?,Zf)/Promoter/Homer	RACTACAATTCCCAGAAKGC	1e-06	-14.05	0	494	0.0087	198.4	0.007
GFY(?)/Promoter/Homer	ACTACAATTCCC	1e-05	-13.39	0	540	0.0095	220.8	0.0078
RAR:RXR(NR),DR5/ES-RAR-ChIP-Seq(GSE56893)/Homer	RGGTCADNNAGAGGTCAV	1e-05	-12.29	0	162	0.0029	56.7	0.002
ZFP3(Zf)/HEK293-ZFP3.GFP-ChIP-Seq(GSE58341)/Homer	GGGTTTTGAAGGATGARTAGGAGTT	1e-05	-12.21	0	20	0.0004	3.4	0.0001
IRF4(IRF)/GM12878-IRF4-ChIP-Seq(GSE32465)/Homer	ACTGAAACCA	1e-05	-12.1	0	2176	0.0384	993.4	0.035
CEBP:AP1(bZIP)/ThioMac-CEBPb-ChIP-Seq(GSE21512)/Homer	DRTGTTGCAA	1e-05	-11.99	0	4213	0.0744	1978.8	0.0697
Bcl6(Zf)/Liver-Bcl6-ChIP-Seq(GSE31578)/Homer	NNNCTTTCCAGGAAA	1e-05	-11.66	0	7637	0.1349	3656.1	0.1288
Nkx2.2(Homeobox)/NPC-Nkx2.2-ChIP-Seq(GSE61673)/Homer	BTBRAGTGSN	0.0001	-11.33	0	10637	0.1879	5138.1	0.181
SPDEF(ETS)/VCaP-SPDEF-ChIP-Seq(SRA014231)/Homer	ASWTCCTGBT	0.0001	-11.04	0	7695	0.1359	3690.3	0.13
Rfx5(HTH)/GM12878-Rfx5-ChIP-Seq(GSE31477)/Homer	SCCTAGCAACAG	0.0001	-10.92	0	1778	0.0314	808.2	0.0285
c-Myc(bHLH)/mES-cMyc-ChIP-Seq(GSE11431)/Homer	VVCCACGTGG	0.0001	-10.89	0.0001	2488	0.044	1150	0.0405
PPARE(NR),DR1/3T3L1-Pparg-ChIP-Seq(GSE13511)/Homer	TGACCTTTGCCCCA	0.0001	-10.49	0.0001	6733	0.119	3222.3	0.1135
MYB(HTH)/ERMYB-Myb-ChIPSeq(GSE22095)/Homer	GGCVGTTR	0.0001	-10.19	0.0001	9609	0.1698	4642	0.1636
ZNF322(Zf)/HEK293-ZNF322.GFP-ChIP-Seq(GSE58341)/Homer	GAGCCTGGTACTGWGCCTGR	0.0001	-9.698	0.0002	1714	0.0303	783.2	0.0276
PAX5(Paired,Homeobox),condensed/GM12878-PAX5-ChIP-Seq(GSE32465)/Homer	GTCACGCTCSCTGM	0.0001	-9.696	0.0002	645	0.0114	277.3	0.0098
Chop(bZIP)/MEF-Chop-ChIP-Seq(GSE35681)/Homer	ATTGCATCAT	0.0001	-9.451	0.0002	1444	0.0255	655.3	0.0231
ZNF136(Zf)/HEK293-ZNF136.GFP-ChIP-Seq(GSE58341)/Homer	YTKGATAHAGTATTCTWGGTNGGCA	0.0001	-9.402	0.0002	369	0.0065	151.1	0.0053
RXR(NR),DR1/3T3L1-RXR-ChIP-Seq(GSE13511)/Homer	TAGGGCAAAGGTCA	0.001	-9.194	0.0003	8093	0.143	3904.7	0.1376
NPAS2(bHLH)/Liver-NPAS2-ChIP-Seq(GSE39860)/Homer	KCCACGTGAC	0.001	-9.194	0.0003	6115	0.108	2930.7	0.1033
n-Myc(bHLH)/mES-nMyc-ChIP-Seq(GSE11431)/Homer	VRCCACGTGG	0.001	-9.09	0.0003	3712	0.0656	1754.2	0.0618
Atf2(bZIP)/3T3L1-Atf2-ChIP-Seq(GSE56872)/Homer	NRRTGACGTCAT	0.001	-9.041	0.0003	2040	0.036	943.6	0.0332
GATA3(Zf)/iTreg-Gata3-ChIP-Seq(GSE20898)/Homer	AGATAASR	0.001	-8.829	0.0004	8298	0.1466	4009.9	0.1413
Rbpj1(?)/Panc1-Rbpj1-ChIP-Seq(GSE47459)/Homer	HTTTCCCASG	0.001	-8.811	0.0004	8571	0.1514	4144.7	0.146
Six1(Homeobox)/Myoblast-Six1-ChIP-Chip(GSE20150)/Homer	GKVTCADRTTWC	0.001	-8.726	0.0004	1129	0.0199	508.5	0.0179
ZNF143|STAF(Zf)/CUTLL-ZNF143-ChIP-Seq(GSE29600)/Homer	ATTTCCCAGVAKSCY	0.001	-8.552	0.0005	1993	0.0352	923.5	0.0325
Gfi1b(Zf)/HPC7-Gfi1b-ChIP-Seq(GSE22178)/Homer	MAATCACTGC	0.001	-8.351	0.0006	3258	0.0576	1538.1	0.0542
ZFX(Zf)/mES-Zfx-ChIP-Seq(GSE11431)/Homer	AGGCCTRG	0.001	-8.335	0.0006	9238	0.1632	4479.3	0.1578
Atf1(bZIP)/K562-ATF1-ChIP-Seq(GSE31477)/Homer	GATGACGTCA	0.001	-8.053	0.0008	4009	0.0708	1907.9	0.0672
PAX3:FKHR-fusion(Paired,Homeobox)/Rh4-PAX3:FKHR-ChIP-Seq(GSE19063)/Homer	ACCRTGACTAATTNN	0.001	-8.022	0.0008	904	0.016	404.7	0.0143
GLI3(Zf)/Limb-GLI3-ChIP-Chip(GSE11077)/Homer	CGTGGGTGGTCC	0.001	-7.418	0.0014	626	0.0111	275.7	0.0097
GATA(Zf),IR3/iTreg-Gata3-ChIP-Seq(GSE20898)/Homer	NNNNNBAGATAWYATCTVHN	0.001	-7.396	0.0014	749	0.0132	333.5	0.0118
Atf7(bZIP)/3T3L1-Atf7-ChIP-Seq(GSE56872)/Homer	NGRTGACGTCAY	0.001	-7.296	0.0016	2949	0.0521	1395.1	0.0492
PGR(NR)/EndoStromal-PGR-ChIP-Seq(GSE69539)/Homer	AAGAACATWHTGTTC	0.001	-6.982	0.0021	994	0.0176	451.4	0.0159
JunD(bZIP)/K562-JunD-ChIP-Seq/Homer	ATGACGTCATCN	0.001	-6.96	0.0021	644	0.0114	285.1	0.01
MafF(bZIP)/HepG2-MafF-ChIP-Seq(GSE31477)/Homer	HWWGTCAGCAWWTTT	0.01	-6.889	0.0023	1250	0.0221	574.2	0.0202
Pax8(Paired,Homeobox)/Thyroid-Pax8-ChIP-Seq(GSE26938)/Homer	GTCATGCHTGRCTGS	0.01	-6.445	0.0035	1963	0.0347	921.5	0.0325
Pdx1(Homeobox)/Islet-Pdx1-ChIP-Seq(SRA008281)/Homer	YCATYAATCA	0.01	-6.067	0.0051	4929	0.0871	2377.5	0.0838
Sox15(HMG)/CPA-Sox15-ChIP-Seq(GSE62909)/Homer	RAACAATGGN	0.01	-6.01	0.0054	6217	0.1098	3013.9	0.1062
ZSCAN22(Zf)/HEK293-ZSCAN22.GFP-ChIP-Seq(GSE58341)/Homer	SMCAGTCWGAKGGAGGAGGC	0.01	-5.819	0.0065	502	0.0089	222	0.0078
Stat3(Stat)/mES-Stat3-ChIP-Seq(GSE11431)/Homer	CTTCCGGGAA	0.01	-5.816	0.0065	3366	0.0595	1611.1	0.0568
EBF(EBF)/proBcell-EBF-ChIP-Seq(GSE21978)/Homer	DGTCCCYRGGGA	0.01	-5.771	0.0067	1356	0.024	631.2	0.0222
ZNF415(Zf)/HEK293-ZNF415.GFP-ChIP-Seq(GSE58341)/Homer	GRTGMTRGAGCC	0.01	-5.685	0.0073	3123	0.0552	1493.9	0.0526
KLF14(Zf)/HEK293-KLF14.GFP-ChIP-Seq(GSE58341)/Homer	RGKGGGCGKGGC	0.01	-5.551	0.0083	17112	0.3023	8434.5	0.2972
ARE(NR)/LNCAP-AR-ChIP-Seq(GSE27824)/Homer	RGRACASNSTGTYCYB	0.01	-5.468	0.0089	1050	0.0186	485.8	0.0171
ZNF519(Zf)/HEK293-ZNF519.GFP-ChIP-Seq(GSE58341)/Homer	GAGSCCGAGC	0.01	-5.447	0.009	1793	0.0317	845.6	0.0298
GATA:SCL(Zf,bHLH)/Ter119-SCL-ChIP-Seq(GSE18720)/Homer	CRGCTGBNGNSNNSAGATAA	0.01	-5.343	0.01	545	0.0096	244.7	0.0086
NF1(CTF)/LNCAP-NF1-ChIP-Seq(Unpublished)/Homer	CYTGGCABNSTGCCAR	0.01	-4.843	0.0163	3392	0.0599	1633	0.0575
Sox2(HMG)/mES-Sox2-ChIP-Seq(GSE11431)/Homer	BCCATTGTTC	0.1	-4.582	0.0211	5087	0.0899	2472.5	0.0871
CRE(bZIP)/Promoter/Homer	CSGTGACGTCAC	0.1	-4.422	0.0246	1382	0.0244	652.3	0.023
Usf2(bHLH)/C2C12-Usf2-ChIP-Seq(GSE36030)/Homer	GTCACGTGGT	0.1	-4.415	0.0246	2070	0.0366	988.3	0.0348
Pit1(Homeobox)/GCrat-Pit1-ChIP-Seq(GSE58009)/Homer	ATGMATATDC	0.1	-3.784	0.0459	3958	0.0699	1924.3	0.0678
ZNF16(Zf)/HEK293-ZNF16.GFP-ChIP-Seq(GSE58341)/Homer	MACCTTCYATGGCTCCCTAKTGCCY	0.1	-3.286	0.075	70	0.0012	28.5	0.001
HOXD13(Homeobox)/Chicken-Hoxd13-ChIP-Seq(GSE38910)/Homer	NCYAATAAAA	0.1	-3.047	0.0947	7094	0.1253	3491.2	0.123
Unknown(Homeobox)/Limb-p300-ChIP-Seq/Homer	SSCMATWAAA	0.1	-2.981	0.1006	4515	0.0798	2211.2	0.0779
GATA(Zf),IR4/iTreg-Gata3-ChIP-Seq(GSE20898)/Homer	NAGATWNBNATCTNN	0.1	-2.835	0.1156	329	0.0058	151.8	0.0053
EBNA1(EBV-virus)/Raji-EBNA1-ChIP-Seq(GSE30709)/Homer	GGYAGCAYDTGCTDCCCNNN	0.1	-2.822	0.1164	77	0.0014	32.9	0.0012
THRa(NR)/C17.2-THRa-ChIP-Seq(GSE38347)/Homer	GGTCANYTGAGGWCA	0.1	-2.815	0.1165	2588	0.0457	1259.9	0.0444
FXR(NR),IR1/Liver-FXR-ChIP-Seq(Chong_et_al.)/Homer	AGGTCANTGACCTB	0.1	-2.781	0.1198	2162	0.0382	1049.4	0.037
ERE(NR),IR3/MCF7-ERa-ChIP-Seq(Unpublished)/Homer	VAGGTCACNSTGACC	0.1	-2.614	0.1408	1243	0.022	598.5	0.0211
ZNF189(Zf)/HEK293-ZNF189.GFP-ChIP-Seq(GSE58341)/Homer	TGGAACAGMA	0.1	-2.587	0.1438	4331	0.0765	2126.7	0.0749
IRF:BATF(IRF:bZIP)/pDC-Irf8-ChIP-Seq(GSE66899)/Homer	CTTTCANTATGACTV	0.1	-2.436	0.1662	552	0.0098	261.3	0.0092
Stat3+il21(Stat)/CD4-Stat3-ChIP-Seq(GSE19198)/Homer	SVYTTCCNGGAARB	0.1	-2.355	0.1792	4158	0.0735	2044.8	0.072
STAT4(Stat)/CD4-Stat4-ChIP-Seq(GSE22104)/Homer	NYTTCCWGGAAR	1	-2.241	0.1995	5097	0.09	2513.3	0.0886
PR(NR)/T47D-PR-ChIP-Seq(GSE31130)/Homer	VAGRACAKNCTGTBC	1	-2.225	0.2017	10626	0.1877	5270.7	0.1857
Gata4(Zf)/Heart-Gata4-ChIP-Seq(GSE35151)/Homer	NBWGATAAGR	1	-2.108	0.2253	5670	0.1002	2801.4	0.0987
Ap4(bHLH)/AML-Tfap4-ChIP-Seq(GSE45738)/Homer	NAHCAGCTGD	1	-2.107	0.2253	7209	0.1274	3568.6	0.1257
ZNF382(Zf)/HEK293-ZNF382.GFP-ChIP-Seq(GSE58341)/Homer	GNCTGTASTRNTGBCTCHTT	1	-2.087	0.2275	97	0.0017	43.2	0.0015
MyoG(bHLH)/C2C12-MyoG-ChIP-Seq(GSE36024)/Homer	AACAGCTG	1	-1.994	0.2482	6628	0.1171	3281.9	0.1156
NFAT(RHD)/Jurkat-NFATC1-ChIP-Seq(Jolma_et_al.)/Homer	ATTTTCCATT	1	-1.921	0.2653	4612	0.0815	2278.3	0.0803
Tbet(T-box)/CD8-Tbet-ChIP-Seq(GSE33802)/Homer	AGGTGTGAAM	1	-1.844	0.2852	5267	0.0931	2607	0.0919
NFkB-p50,p52(RHD)/Monocyte-p50-ChIP-Chip(Schreiber_et_al.)/Homer	GGGGGAATCCCC	1	-1.84	0.2852	804	0.0142	389.3	0.0137
GRE(NR),IR3/A549-GR-ChIP-Seq(GSE32465)/Homer	NRGVACABNVTGTYCY	1	-1.757	0.3076	573	0.0101	276.7	0.0098
GATA3(Zf),DR8/iTreg-Gata3-ChIP-Seq(GSE20898)/Homer	AGATSTNDNNDSAGATAASN	1	-1.749	0.3083	281	0.005	133.3	0.0047
Pax7(Paired,Homeobox),long/Myoblast-Pax7-ChIP-Seq(GSE25064)/Homer	TAATCHGATTAC	1	-1.649	0.3387	88	0.0016	40.9	0.0014
Myf5(bHLH)/GM-Myf5-ChIP-Seq(GSE24852)/Homer	BAACAGCTGT	1	-1.633	0.3424	4124	0.0729	2042	0.072
Pknox1(Homeobox)/ES-Prep1-ChIP-Seq(GSE63282)/Homer	SCTGTCAVTCAV	1	-1.577	0.3601	1096	0.0194	536.6	0.0189
GRE(NR),IR3/RAW264.7-GRE-ChIP-Seq(Unpublished)/Homer	VAGRACAKWCTGTYC	1	-1.507	0.3842	947	0.0167	463.5	0.0163
FOXA1:AR(Forkhead,NR)/LNCAP-AR-ChIP-Seq(GSE27824)/Homer	AGTAAACAAAAAAGAACAND	1	-1.417	0.4179	275	0.0049	132.6	0.0047
Hoxc9(Homeobox)/Ainv15-Hoxc9-ChIP-Seq(GSE21812)/Homer	GGCCATAAATCA	1	-1.348	0.4457	2866	0.0506	1420.7	0.0501
PAX6(Paired,Homeobox)/Forebrain-Pax6-ChIP-Seq(GSE66961)/Homer	NGTGTTCAVTSAAGCGKAAA	1	-1.314	0.4585	367	0.0065	178	0.0063
Gata2(Zf)/K562-GATA2-ChIP-Seq(GSE18829)/Homer	BBCTTATCTS	1	-1.279	0.4723	3885	0.0686	1930.9	0.068
RBPJ:Ebox(?,bHLH)/Panc1-Rbpj1-ChIP-Seq(GSE47459)/Homer	GGGRAARRGRMCAGMTG	1	-1.163	0.5276	1890	0.0334	937.4	0.033
ETS:E-box(ETS,bHLH)/HPC7-Scl-ChIP-Seq(GSE22178)/Homer	AGGAARCAGCTG	1	-1.158	0.5276	540	0.0095	265	0.0093
Tcf21(bHLH)/ArterySmoothMuscle-Tcf21-ChIP-Seq(GSE61369)/Homer	NAACAGCTGG	1	-1.137	0.5359	5746	0.1015	2864.4	0.1009
Gata1(Zf)/K562-GATA1-ChIP-Seq(GSE18829)/Homer	SAGATAAGRV	1	-1.129	0.5374	3551	0.0627	1767.9	0.0623
Pbx3(Homeobox)/GM12878-PBX3-ChIP-Seq(GSE32465)/Homer	SCTGTCAMTCAN	1	-1.053	0.5766	1084	0.0192	537.9	0.019
Tlx?(NR)/NPC-H3K4me1-ChIP-Seq(GSE16256)/Homer	CTGGCAGSCTGCCA	1	-0.9066	0.6642	3091	0.0546	1543.8	0.0544
Nkx6.1(Homeobox)/Islet-Nkx6.1-ChIP-Seq(GSE40975)/Homer	GKTAATGR	1	-0.8856	0.6748	13356	0.236	6685	0.2356
Oct2(POU,Homeobox)/Bcell-Oct2-ChIP-Seq(GSE21512)/Homer	ATATGCAAAT	1	-0.8418	0.7014	1205	0.0213	601.4	0.0212
Otx2(Homeobox)/EpiLC-Otx2-ChIP-Seq(GSE56098)/Homer	NYTAATCCYB	1	-0.8108	0.7197	3922	0.0693	1962.3	0.0691
KLF5(Zf)/LoVo-KLF5-ChIP-Seq(GSE49402)/Homer	DGGGYGKGGC	1	-0.6945	0.8045	14365	0.2538	7202.5	0.2538
RORgt(NR)/EL4-RORgt.Flag-ChIP-Seq(GSE56019)/Homer	AAYTAGGTCA	1	-0.6114	0.8698	614	0.0108	309.8	0.0109
ZNF317(Zf)/HEK293-ZNF317.GFP-ChIP-Seq(GSE58341)/Homer	GTCWGCTGTYYCTCT	1	-0.5992	0.876	359	0.0063	181.2	0.0064
RARg(NR)/ES-RARg-ChIP-Seq(GSE30538)/Homer	AGGTCAAGGTCA	1	-0.5048	0.958	127	0.0022	65.5	0.0023
Oct4:Sox17(POU,Homeobox,HMG)/F9-Sox17-ChIP-Seq(GSE44553)/Homer	CCATTGTATGCAAAT	1	-0.4817	0.9755	639	0.0113	324.4	0.0114
NFY(CCAAT)/Promoter/Homer	RGCCAATSRG	1	-0.4776	0.9755	4749	0.0839	2391.7	0.0843
Lhx2(Homeobox)/HFSC-Lhx2-ChIP-Seq(GSE48068)/Homer	TAATTAGN	1	-0.4601	0.987	5394	0.0953	2716	0.0957
Foxh1(Forkhead)/hESC-FOXH1-ChIP-Seq(GSE29422)/Homer	NNTGTGGATTSS	1	-0.435	1	2807	0.0496	1417.2	0.0499
HOXA9(Homeobox)/HSC-Hoxa9-ChIP-Seq(GSE33509)/Homer	GGCCATAAATCA	1	-0.3973	1	4175	0.0738	2108	0.0743
Tbx20(T-box)/Heart-Tbx20-ChIP-Seq(GSE29636)/Homer	GGTGYTGACAGS	1	-0.3599	1	1021	0.018	520.1	0.0183
RAR:RXR(NR),DR5/ES-RAR-ChIP-Seq(GSE56893)/Homer	AGGTCAAGGTCA	1	-0.3528	1	570	0.0101	292.2	0.0103
Pax7(Paired,Homeobox),longest/Myoblast-Pax7-ChIP-Seq(GSE25064)/Homer	NTAATTDGCYAATTANNWWD	1	-0.3203	1	98	0.0017	52.3	0.0018
ZBTB12(Zf)/HEK293-ZBTB12.GFP-ChIP-Seq(GSE58341)/Homer	NGNTCTAGAACCNGV	1	-0.3009	1	1731	0.0306	881.3	0.0311
Smad4(MAD)/ESC-SMAD4-ChIP-Seq(GSE29422)/Homer	VBSYGTCTGG	1	-0.2542	1	8548	0.151	4319	0.1522
Nkx2.1(Homeobox)/LungAC-Nkx2.1-ChIP-Seq(GSE43252)/Homer	RSCACTYRAG	1	-0.1976	1	14851	0.2624	7494.7	0.2641
STAT6(Stat)/Macrophage-Stat6-ChIP-Seq(GSE38377)/Homer	TTCCKNAGAA	1	-0.196	1	2585	0.0457	1319.3	0.0465
ZNF675(Zf)/HEK293-ZNF675.GFP-ChIP-Seq(GSE58341)/Homer	ARGAGGMCAAAATGW	1	-0.1851	1	599	0.0106	312.3	0.011
Egr2(Zf)/Thymocytes-Egr2-ChIP-Seq(GSE34254)/Homer	NGCGTGGGCGGR	1	-0.1647	1	1942	0.0343	996.6	0.0351
CHR(?)/Hela-CellCycle-Expression/Homer	SRGTTTCAAA	1	-0.1564	1	2677	0.0473	1369.7	0.0483
OCT:OCT(POU,Homeobox)/NPC-Brn1-ChIP-Seq(GSE35496)/Homer	ATGAATATTCATGAG	1	-0.1527	1	21	0.0004	13.6	0.0005
Tcfcp2l1(CP2)/mES-Tcfcp2l1-ChIP-Seq(GSE11431)/Homer	NRAACCRGTTYRAACCRGYT	1	-0.1516	1	684	0.0121	357.8	0.0126
HOXA2(Homeobox)/mES-Hoxa2-ChIP-Seq(Donaldson_et_al.)/Homer	GYCATCMATCAT	1	-0.1479	1	401	0.0071	212	0.0075
CEBP:CEBP(bZIP)/MEF-Chop-ChIP-Seq(GSE35681)/Homer	NTNATGCAAYMNNHTGMAAY	1	-0.1466	1	662	0.0117	346.8	0.0122
PU.1:IRF8(ETS:IRF)/pDC-Irf8-ChIP-Seq(GSE66899)/Homer	GGAAGTGAAAST	1	-0.1448	1	1077	0.019	558.3	0.0197
Pax7(Paired,Homeobox)/Myoblast-Pax7-ChIP-Seq(GSE25064)/Homer	TAATCAATTA	1	-0.1446	1	329	0.0058	175.6	0.0062
STAT6(Stat)/CD4-Stat6-ChIP-Seq(GSE22104)/Homer	ABTTCYYRRGAA	1	-0.1439	1	2485	0.0439	1273	0.0449
Hoxb4(Homeobox)/ES-Hoxb4-ChIP-Seq(GSE34014)/Homer	TGATTRATGGCY	1	-0.1368	1	925	0.0163	481.2	0.017
Brachyury(T-box)/Mesoendoderm-Brachyury-ChIP-exo(GSE54963)/Homer	ANTTMRCASBNNNGTGYKAAN	1	-0.1325	1	1144	0.0202	593.5	0.0209
HOXB13(Homeobox)/ProstateTumor-HOXB13-ChIP-Seq(GSE56288)/Homer	TTTTATKRGG	1	-0.06994	1	7637	0.1349	3890.2	0.1371
TR4(NR),DR1/Hela-TR4-ChIP-Seq(GSE24685)/Homer	GAGGTCAAAGGTCA	1	-0.06136	1	920	0.0163	485.1	0.0171
OCT:OCT(POU,Homeobox,IR1)/NPC-Brn2-ChIP-Seq(GSE35496)/Homer	ATGAATWATTCATGA	1	-0.056	1	59	0.001	36.5	0.0013
Phox2a(Homeobox)/Neuron-Phox2a-ChIP-Seq(GSE31456)/Homer	YTAATYNRATTA	1	-0.03708	1	1518	0.0268	796.4	0.0281
Eomes(T-box)/H9-Eomes-ChIP-Seq(GSE26097)/Homer	ATTAACACCT	1	-0.02915	1	10889	0.1924	5549.7	0.1956
Nanog(Homeobox)/mES-Nanog-ChIP-Seq(GSE11724)/Homer	RGCCATTAAC	1	-0.02815	1	22881	0.4042	11585	0.4082
Oct4(POU,Homeobox)/mES-Oct4-ChIP-Seq(GSE11431)/Homer	ATTTGCATAW	1	-0.01933	1	1930	0.0341	1013.3	0.0357
CRX(Homeobox)/Retina-Crx-ChIP-Seq(GSE20012)/Homer	GCTAATCC	1	-0.0186	1	12685	0.2241	6464.7	0.2278
PRDM1(Zf)/Hela-PRDM1-ChIP-Seq(GSE31477)/Homer	ACTTTCACTTTC	1	-0.0176	1	2761	0.0488	1439.9	0.0507
Mouse_Recombination_Hotspot(Zf)/Testis-DMC1-ChIP-Seq(GSE24438)/Homer	ACTYKNATTCGTGNTACTTC	1	-0.01344	1	210	0.0037	122.2	0.0043
PRDM9(Zf)/Testis-DMC1-ChIP-Seq(GSE35498)/Homer	ADGGYAGYAGCATCT	1	-0.01331	1	2177	0.0385	1143.5	0.0403
Sp1(Zf)/Promoter/Homer	GGCCCCGCCCCC	1	-0.01262	1	3732	0.0659	1938.5	0.0683
MyoD(bHLH)/Myotube-MyoD-ChIP-Seq(GSE21614)/Homer	RRCAGCTGYTSY	1	-0.01155	1	4775	0.0844	2470.4	0.087
STAT1(Stat)/HelaS3-STAT1-ChIP-Seq(GSE12782)/Homer	NATTTCCNGGAAAT	1	-0.0106	1	1537	0.0272	817	0.0288
HNF6(Homeobox)/Liver-Hnf6-ChIP-Seq(ERP000394)/Homer	NTATYGATCH	1	-0.006813	1	2043	0.0361	1080.4	0.0381
E2A(bHLH)/proBcell-E2A-ChIP-Seq(GSE21978)/Homer	DNRCAGCTGY	1	-0.006741	1	10768	0.1902	5515.5	0.1943
Oct6(POU,Homeobox)/NPC-Oct6-ChIP-Seq(GSE35496)/Homer	WATGCAAATGAG	1	-0.004651	1	1688	0.0298	900.5	0.0317
Zic(Zf)/Cerebellum-ZIC1.2-ChIP-Seq(GSE60731)/Homer	CCTGCTGAGH	1	-0.002613	1	5380	0.095	2796.3	0.0985
PBX1(Homeobox)/MCF7-PBX1-ChIP-Seq(GSE28007)/Homer	GSCTGTCACTCA	1	-0.00229	1	346	0.0061	201.6	0.0071
Brn1(POU,Homeobox)/NPC-Brn1-ChIP-Seq(GSE35496)/Homer	TATGCWAATBAV	1	-0.001402	1	1326	0.0234	720.9	0.0254
Meis1(Homeobox)/MastCells-Meis1-ChIP-Seq(GSE48085)/Homer	VGCTGWCAVB	1	-0.001341	1	8434	0.149	4357.4	0.1535
Tcf12(bHLH)/GM12878-Tcf12-ChIP-Seq(GSE32465)/Homer	VCAGCTGYTG	1	-0.001175	1	6428	0.1136	3339.3	0.1177
Smad2(MAD)/ES-SMAD2-ChIP-Seq(GSE29422)/Homer	CTGTCTGG	1	-0.000724	1	8383	0.1481	4339.4	0.1529
ZBTB18(Zf)/HEK293-ZBTB18.GFP-ChIP-Seq(GSE58341)/Homer	AACATCTGGA	1	-0.000721	1	2537	0.0448	1352.4	0.0477
Cdx2(Homeobox)/mES-Cdx2-ChIP-Seq(GSE14586)/Homer	GYMATAAAAH	1	-0.000665	1	5531	0.0977	2888.3	0.1018
Tbx5(T-box)/HL1-Tbx5.biotin-ChIP-Seq(GSE21529)/Homer	AGGTGTCA	1	-0.000566	1	19574	0.3458	9999.4	0.3523
DMRT1(DM)/Testis-DMRT1-ChIP-Seq(GSE64892)/Homer	TWGHWACAWTGTWDC	1	-0.000437	1	899	0.0159	502.3	0.0177
Pit1+1bp(Homeobox)/GCrat-Pit1-ChIP-Seq(GSE58009)/Homer	ATGCATAATTCA	1	-0.000269	1	1305	0.0231	718.2	0.0253
IRF2(IRF)/Erythroblas-IRF2-ChIP-Seq(GSE36985)/Homer	GAAASYGAAASY	1	-0.000252	1	624	0.011	358.1	0.0126
ZNF528(Zf)/HEK293-ZNF528.GFP-ChIP-Seq(GSE58341)/Homer	AGAAATGACTTCCCT	1	-0.000208	1	32	0.0006	28.6	0.001
Erra(NR)/HepG2-Erra-ChIP-Seq(GSE31477)/Homer	CAAAGGTCAG	1	-0.000192	1	14020	0.2477	7213.7	0.2542
ZNF41(Zf)/HEK293-ZNF41.GFP-ChIP-Seq(GSE58341)/Homer	CCTCATGGTGYCYTWYTCCCTTGTG	1	-0.000163	1	93	0.0016	66.8	0.0024
DMRT6(DM)/Testis-DMRT6-ChIP-Seq(GSE60440)/Homer	YDGHTACAWTGTADC	1	-0.000126	1	679	0.012	390.1	0.0137
Brn2(POU,Homeobox)/NPC-Brn2-ChIP-Seq(GSE35496)/Homer	ATGAATATTC	1	-0.000113	1	301	0.0053	185.8	0.0065
E2A(bHLH),near_PU.1/Bcell-PU.1-ChIP-Seq(GSE21512)/Homer	NVCACCTGBN	1	-7.1e-05	1	10937	0.1932	5665	0.1996
OCT4-SOX2-TCF-NANOG(POU,Homeobox,HMG)/mES-Oct4-ChIP-Seq(GSE11431)/Homer	ATTTGCATAACAATG	1	-7.1e-05	1	664	0.0117	384.6	0.0136
STAT5(Stat)/mCD4+-Stat5-ChIP-Seq(GSE12346)/Homer	RTTTCTNAGAAA	1	-2e-05	1	1701	0.0301	939.5	0.0331
HRE(HSF)/HepG2-HSF1-ChIP-Seq(GSE31477)/Homer	BSTTCTRGAABVTTCYAGAA	1	-1.9e-05	1	595	0.0105	352	0.0124
Ptf1a(bHLH)/Panc1-Ptf1a-ChIP-Seq(GSE47459)/Homer	ACAGCTGTTN	1	-1.7e-05	1	17620	0.3113	9064	0.3194
ISRE(IRF)/ThioMac-LPS-Expression(GSE23622)/Homer	AGTTTCASTTTC	1	-1.2e-05	1	388	0.0069	239.9	0.0085
Atoh1(bHLH)/Cerebellum-Atoh1-ChIP-Seq(GSE22111)/Homer	VNRVCAGCTGGY	1	-9e-06	1	6335	0.1119	3340.6	0.1177
AR-halfsite(NR)/LNCaP-AR-ChIP-Seq(GSE27824)/Homer	CCAGGAACAG	1	-8e-06	1	20939	0.3699	10747.1	0.3787
Esrrb(NR)/mES-Esrrb-ChIP-Seq(GSE11431)/Homer	KTGACCTTGA	1	-6e-06	1	3512	0.062	1889.1	0.0666
Hnf1(Homeobox)/Liver-Foxa2-Chip-Seq(GSE25694)/Homer	GGTTAAWCATTAA	1	-5e-06	1	1165	0.0206	662.5	0.0233
CEBP(bZIP)/ThioMac-CEBPb-ChIP-Seq(GSE21512)/Homer	ATTGCGCAAC	1	-3e-06	1	3867	0.0683	2077.8	0.0732
Tgif1(Homeobox)/mES-Tgif1-ChIP-Seq(GSE55404)/Homer	YTGWCADY	1	-3e-06	1	15135	0.2674	7828.3	0.2758
HEB(bHLH)/mES-Heb-ChIP-Seq(GSE53233)/Homer	VCAGCTGBNN	1	-3e-06	1	13679	0.2417	7093.5	0.25
Lhx1(Homeobox)/EmbryoCarcinoma-Lhx1-ChIP-Seq(GSE70957)/Homer	NNYTAATTAR	1	-2e-06	1	5496	0.0971	2923.3	0.103
Maz(Zf)/HepG2-Maz-ChIP-Seq(GSE31477)/Homer	GGGGGGGG	1	-1e-06	1	13253	0.2341	6883.6	0.2426
Nur77(NR)/K562-NR4A1-ChIP-Seq(GSE31363)/Homer	TGACCTTTNCNT	1	-1e-06	1	1175	0.0208	674.5	0.0238
PU.1-IRF(ETS:IRF)/Bcell-PU.1-ChIP-Seq(GSE21512)/Homer	MGGAAGTGAAAC	1	-1e-06	1	8001	0.1414	4214	0.1485
Ascl1(bHLH)/NeuralTubes-Ascl1-ChIP-Seq(GSE55840)/Homer	NNVVCAGCTGBN	1	-1e-06	1	10722	0.1894	5603.4	0.1974
ZNF264(Zf)/HEK293-ZNF264.GFP-ChIP-Seq(GSE58341)/Homer	RGGGCACTAACY	1	0	1	3393	0.0599	1846.3	0.0651
Lhx3(Homeobox)/Neuron-Lhx3-ChIP-Seq(GSE31456)/Homer	ADBTAATTAR	1	0	1	8740	0.1544	4601	0.1621
IRF1(IRF)/PBMC-IRF1-ChIP-Seq(GSE43036)/Homer	GAAAGTGAAAGT	1	0	1	762	0.0135	455.2	0.016
GSC(Homeobox)/FrogEmbryos-GSC-ChIP-Seq(DRA000576)/Homer	RGGATTAR	1	0	1	6885	0.1216	3651	0.1286
Nr5a2(NR)/Pancreas-LRH1-ChIP-Seq(GSE34295)/Homer	BTCAAGGTCA	1	0	1	3518	0.0622	1914.4	0.0675
Tbox:Smad(T-box,MAD)/ESCd5-Smad2_3-ChIP-Seq(GSE29422)/Homer	AGGTGHCAGACA	1	0	1	913	0.0161	539.8	0.019
Nr5a2(NR)/mES-Nr5a2-ChIP-Seq(GSE19019)/Homer	BTCAAGGTCA	1	0	1	2528	0.0447	1400.6	0.0494
HRE(HSF)/Striatum-HSF1-ChIP-Seq(GSE38000)/Homer	TTCTAGAABNTTCTA	1	0	1	757	0.0134	456.2	0.0161
Isl1(Homeobox)/Neuron-Isl1-ChIP-Seq(GSE31456)/Homer	CTAATKGV	1	0	1	10040	0.1774	5277.4	0.186
Sox10(HMG)/SciaticNerve-Sox3-ChIP-Seq(GSE35132)/Homer	CCWTTGTYYB	1	0	1	9468	0.1673	4988.5	0.1758
Olig2(bHLH)/Neuron-Olig2-ChIP-Seq(GSE30882)/Homer	RCCATMTGTT	1	0	1	10004	0.1767	5278.2	0.186
CTCF-SatelliteElement(Zf?)/CD4+-CTCF-ChIP-Seq(Barski_et_al.)/Homer	TGCAGTTCCMVNWRTGGCCA	1	0	1	102	0.0018	86.8	0.0031
Sox9(HMG)/Limb-SOX9-ChIP-Seq(GSE73225)/Homer	AGGVNCCTTTGT	1	0	1	4738	0.0837	2576	0.0908
Foxo1(Forkhead)/RAW-Foxo1-ChIP-Seq(Fan_et_al.)/Homer	CTGTTTAC	1	0	1	11515	0.2034	6060.5	0.2136
REST-NRSF(Zf)/Jurkat-NRSF-ChIP-Seq/Homer	GGMGCTGTCCATGGTGCTGA	1	0	1	24	0.0004	34.1	0.0012
RUNX-AML(Runt)/CD4+-PolII-ChIP-Seq(Barski_et_al.)/Homer	GCTGTGGTTW	1	0	1	3853	0.0681	2127.3	0.075
SCL(bHLH)/HPC7-Scl-ChIP-Seq(GSE13511)/Homer	AVCAGCTG	1	0	1	26622	0.4703	13757.4	0.4848
RUNX2(Runt)/PCa-RUNX2-ChIP-Seq(GSE33889)/Homer	NWAACCACADNN	1	0	1	4242	0.0749	2363.1	0.0833
Smad3(MAD)/NPC-Smad3-ChIP-Seq(GSE36673)/Homer	TWGTCTGV	1	0	1	15851	0.28	8346.6	0.2941
ZNF416(Zf)/HEK293-ZNF416.GFP-ChIP-Seq(GSE58341)/Homer	WDNCTGGGCA	1	0	1	9219	0.1629	4969.3	0.1751
HNF4a(NR),DR1/HepG2-HNF4a-ChIP-Seq(GSE25021)/Homer	CARRGKBCAAAGTYCA	1	0	1	4102	0.0725	2314.6	0.0816
T1ISRE(IRF)/ThioMac-Ifnb-Expression/Homer	ACTTTCGTTTCT	1	0	1	29	0.0005	48.7	0.0017
BMYB(HTH)/Hela-BMYB-ChIP-Seq(GSE27030)/Homer	NHAACBGYYV	1	0	1	8181	0.1445	4605.3	0.1623
BORIS(Zf)/K562-CTCFL-ChIP-Seq(GSE32465)/Homer	CNNBRGCGCCCCCTGSTGGC	1	0	1	2780	0.0491	3806.4	0.1341
CTCF(Zf)/CD4+-CTCF-ChIP-Seq(Barski_et_al.)/Homer	AYAGTGCCMYCTRGTGGCCA	1	0	1	2018	0.0357	3558.3	0.1254
Unknown-ESC-element(?)/mES-Nanog-ChIP-Seq(GSE11724)/Homer	CACAGCAGGGGG	1	0	1	3956	0.0699	2424.5	0.0854
FOXA1(Forkhead)/LNCAP-FOXA1-ChIP-Seq(GSE27824)/Homer	WAAGTAAACA	1	0	1	8040	0.142	4468.7	0.1575
FOXA1(Forkhead)/MCF7-FOXA1-ChIP-Seq(GSE26831)/Homer	WAAGTAAACA	1	0	1	6954	0.1229	3920.5	0.1381
Foxa2(Forkhead)/Liver-Foxa2-ChIP-Seq(GSE25694)/Homer	CYTGTTTACWYW	1	0	1	5680	0.1003	3484.3	0.1228
Fox:Ebox(Forkhead,bHLH)/Panc1-Foxa2-ChIP-Seq(GSE47459)/Homer	NNNVCTGWGYAAACASN	1	0	1	6666	0.1178	3753.1	0.1322
FoxL2(Forkhead)/Ovary-FoxL2-ChIP-Seq(GSE60858)/Homer	WWTRTAAACAVG	1	0	1	5480	0.0968	3383.2	0.1192
FOXM1(Forkhead)/MCF7-FOXM1-ChIP-Seq(GSE72977)/Homer	TRTTTACTTW	1	0	1	7049	0.1245	4063.1	0.1432
FOXP1(Forkhead)/H9-FOXP1-ChIP-Seq(GSE31006)/Homer	NYYTGTTTACHN	1	0	1	3176	0.0561	2215.9	0.0781
AMYB(HTH)/Testes-AMYB-ChIP-Seq(GSE44588)/Homer	TGGCAGTTGG	1	0	1	8376	0.148	4675.9	0.1648
NeuroD1(bHLH)/Islet-NeuroD1-ChIP-Seq(GSE30298)/Homer	GCCATCTGTT	1	0	1	4793	0.0847	2699	0.0951
p53(p53)/mES-cMyc-ChIP-Seq(GSE11431)/Homer	ACATGCCCGGGCAT	1	0	1	311	0.0055	480.6	0.0169
Sox3(HMG)/NPC-Sox3-ChIP-Seq(GSE33059)/Homer	CCWTTGTY	1	0	1	9934	0.1755	5380.6	0.1896
Sox4(HMG)/proB-Sox4-ChIP-Seq(GSE50066)/Homer	YCTTTGTTCC	1	0	1	5107	0.0902	2922.4	0.103
Tgif2(Homeobox)/mES-Tgif2-ChIP-Seq(GSE55404)/Homer	TGTCANYT	1	0	1	17013	0.3006	9213.8	0.3247
ZNF467(Zf)/HEK293-ZNF467.GFP-ChIP-Seq(GSE58341)/Homer	TGGGGAAGGGCM	1	0	1	6929	0.1224	4046.4	0.1426
ZNF669(Zf)/HEK293-ZNF669.GFP-ChIP-Seq(GSE58341)/Homer	GARTGGTCATCGCCC	1	0	1	390	0.0069	301.4	0.0106
ZNF692(Zf)/HEK293-ZNF692.GFP-ChIP-Seq(GSE58341)/Homer	GTGGGCCCCA	1	0	1	1213	0.0214	1129.9	0.0398
