# Supplementary material for: Hotspots of aberrant enhancer activity punctuate the colorectal cancer epigenome
Source: Nat Commun. 2017 Feb 7;8:14400. doi: 10.1038/ncomms14400 (PMC5309719; doi:10.1038/ncomms14400)
Supplement: Supplementary Data 5 — Select NHGRI-EBI GWAS Catalog info for 75 CRC risk SNPs. [file ncomms14400-s5.xlsx]

## Sheet: Suppl Table S3
#Supplementary Data 5: Select NHGRI-EBI GWAS catalog info for 75 CRC risk SNPs
PUBMEDID	First Author	Study	Disease/Trait	Chr_id	Chr_pos	SNPs	Risk Allele Frequency	p-Value	OR or beta	95% CI (text)
17618283	Zanke BW	Genome-wide association scan identifies a colorectal cancer susceptibility locus on chromosome 8q24.	Colorectal cancer	8	127395198	rs10505477	0.5	3e-11	1.17	[1.12-1.23]
17618284	Tomlinson I	A genome-wide association scan of tag SNPs identifies a susceptibility variant for colorectal cancer at 8q24.21.	Colorectal cancer	8	127401060	rs6983267	0.49	1e-14	1.27	[1.16-1.39]
17934461	Broderick P	A genome-wide association study shows that common alleles of SMAD7 influence colorectal cancer risk.	Colorectal cancer	18	48927093	rs4939827	0.52	1e-12	1.16	[1.09-1.27]
18372901	Tenesa A	Genome-wide association scan identifies a colorectal cancer susceptibility locus on 11q23 and replicates risk loci at 8q24 and 18q21.	Colorectal cancer	11	111300984	rs3802842	0.43	6e-10	1.11	[1.08-1.15]
18372901	Tenesa A	Genome-wide association scan identifies a colorectal cancer susceptibility locus on 11q23 and replicates risk loci at 8q24 and 18q21.	Colorectal cancer	18	48927093	rs4939827	0.52	8e-28	1.2	[1.16-1.24]
18372901	Tenesa A	Genome-wide association scan identifies a colorectal cancer susceptibility locus on 11q23 and replicates risk loci at 8q24 and 18q21.	Colorectal cancer	8	127412547	rs7014346	0.18	9e-26	1.19	[1.15-1.23]
18372905	Tomlinson IP	A genome-wide association study identifies colorectal cancer susceptibility loci on chromosomes 10p14 and 8q23.3.	Colorectal cancer	10	8659256	rs10795668	0.67	3e-13	1.12	[1.10-1.16]
18372905	Tomlinson IP	A genome-wide association study identifies colorectal cancer susceptibility loci on chromosomes 10p14 and 8q23.3.	Colorectal cancer	8	116618444	rs16892766	0.07	3e-18	1.27	[1.20-1.34]
18372905	Tomlinson IP	A genome-wide association study identifies colorectal cancer susceptibility loci on chromosomes 10p14 and 8q23.3.	Colorectal cancer	15	32702555	rs4779584	0.19	5e-07	1.23	[1.14-1.34]
18372905	Tomlinson IP	A genome-wide association study identifies colorectal cancer susceptibility loci on chromosomes 10p14 and 8q23.3.	Colorectal cancer	18	48927093	rs4939827	0.53	2e-06	1.18	[1.10-1.25]
18372905	Tomlinson IP	A genome-wide association study identifies colorectal cancer susceptibility loci on chromosomes 10p14 and 8q23.3.	Colorectal cancer	8	127401060	rs6983267	0.48	7e-11	1.24	[1.17-1.33]
19011631	Houlston RS	Meta-analysis of genome-wide association data identifies four new susceptibility loci for colorectal cancer.	Colorectal cancer	19	33041394	rs10411210	0.9	5e-09	1.15	[1.10-1.20]
19011631	Houlston RS	Meta-analysis of genome-wide association data identifies four new susceptibility loci for colorectal cancer.	Colorectal cancer	14	53944201	rs4444235	0.46	8e-10	1.11	[1.08-1.15]
19011631	Houlston RS	Meta-analysis of genome-wide association data identifies four new susceptibility loci for colorectal cancer.	Colorectal cancer	20	6423634	rs961253	0.36	2e-10	1.12	[1.08-1.16]
19011631	Houlston RS	Meta-analysis of genome-wide association data identifies four new susceptibility loci for colorectal cancer.	Colorectal cancer	16	68787043	rs9929218	0.29	1e-08	1.1	[1.06-1.12]
20972440	Houlston RS	Meta-analysis of three genome-wide association studies identifies susceptibility loci for colorectal cancer at 1q41, 3q26.2, 12q13.13 and 20q13.33.	Colorectal cancer	3	169774313	rs10936599	NR	3e-08	1.04	[1.04-1.10]
20972440	Houlston RS	Meta-analysis of three genome-wide association studies identifies susceptibility loci for colorectal cancer at 1q41, 3q26.2, 12q13.13 and 20q13.33.	Colorectal cancer	12	50761880	rs11169552	NR	2e-10	1.09	[1.05-1.11]
20972440	Houlston RS	Meta-analysis of three genome-wide association studies identifies susceptibility loci for colorectal cancer at 1q41, 3q26.2, 12q13.13 and 20q13.33.	Colorectal cancer	20	62345988	rs4925386	NR	2e-10	1.08	[1.05-1.10]
20972440	Houlston RS	Meta-analysis of three genome-wide association studies identifies susceptibility loci for colorectal cancer at 1q41, 3q26.2, 12q13.13 and 20q13.33.	Colorectal cancer	1	221991606	rs6687758	NR	2e-09	1.09	[1.06-1.12]
20972440	Houlston RS	Meta-analysis of three genome-wide association studies identifies susceptibility loci for colorectal cancer at 1q41, 3q26.2, 12q13.13 and 20q13.33.	Colorectal cancer	1	221872104	rs6691170	NR	1e-09	1.06	[1.03-1.09]
21242260	Cui R	Common variant in 6q26-q27 is associated with distal colon cancer in an Asian population.	Colorectal cancer	8	127401060	rs6983267	0.34	2e-08	1.18	[1.11-1.25]
21242260	Cui R	Common variant in 6q26-q27 is associated with distal colon cancer in an Asian population.	Colorectal cancer	6	160419220	rs7758229	NR	8e-09	1.28	[1.18-1.39]
21761138	Peters U	Meta-analysis of new genome-wide association studies of colorectal cancer risk.	Colorectal cancer	8	116618444	rs16892766	0.08	4e-07	1.24	[1.14-1.34]
21761138	Peters U	Meta-analysis of new genome-wide association studies of colorectal cancer risk.	Colorectal cancer	11	111300984	rs3802842	0.28	4e-07	1.14	[1.08-1.20]
21761138	Peters U	Meta-analysis of new genome-wide association studies of colorectal cancer risk.	Colorectal cancer	15	32702555	rs4779584	0.19	2e-08	1.18	[1.11-1.24]
21761138	Peters U	Meta-analysis of new genome-wide association studies of colorectal cancer risk.	Colorectal cancer	18	48927093	rs4939827	0.51	1e-07	1.14	[1.08-1.18]
21761138	Peters U	Meta-analysis of new genome-wide association studies of colorectal cancer risk.	Colorectal cancer	12	115453598	rs7315438	0.58	6e-06	1.11	[1.06-1.15]
22634755	Dunlop MG	Common variation near CDKN1A, POLD3 and SHROOM2 influences colorectal cancer risk.	Colorectal cancer	6	36655123	rs1321311	NR	1e-10	1.1	[1.07-1.13]
22634755	Dunlop MG	Common variation near CDKN1A, POLD3 and SHROOM2 influences colorectal cancer risk.	Colorectal cancer	11	74634505	rs3824999	NR	4e-10	1.08	[1.05-1.10]
23263487	Jia WH	Genome-wide association analyses in East Asians identify new susceptibility loci for colorectal cancer.	Colorectal cancer	12	4259186	rs10774214	0.379	3e-08	1.09	[1.06-1.13]
23263487	Jia WH	Genome-wide association analyses in East Asians identify new susceptibility loci for colorectal cancer.	Colorectal cancer	12	4259186	rs10774214	0.352	5e-10	1.17	[1.11-1.23]
23263487	Jia WH	Genome-wide association analyses in East Asians identify new susceptibility loci for colorectal cancer.	Colorectal cancer	10	116727589	rs1665650	0.315	9e-07	1.13	[1.08-1.19]
23263487	Jia WH	Genome-wide association analyses in East Asians identify new susceptibility loci for colorectal cancer.	Colorectal cancer	20	7831703	rs2423279	0.252	7e-09	1.1	[1.06-1.14]
23263487	Jia WH	Genome-wide association analyses in East Asians identify new susceptibility loci for colorectal cancer.	Colorectal cancer	20	7831703	rs2423279	0.302	2e-07	1.14	[1.08-1.19]
23263487	Jia WH	Genome-wide association analyses in East Asians identify new susceptibility loci for colorectal cancer.	Colorectal cancer	5	135163402	rs647161	0.667	1e-10	1.11	[1.08-1.15]
23263487	Jia WH	Genome-wide association analyses in East Asians identify new susceptibility loci for colorectal cancer.	Colorectal cancer	5	135163402	rs647161	0.313	4e-10	1.17	[1.11-1.22]
23266556	Peters U	Identification of Genetic Susceptibility Loci for Colorectal Tumors in a Genome-Wide Meta-analysis.	Colorectal cancer	1	183112059	rs10911251	0.57	9e-08	1.09	[1.06-1.13]
23266556	Peters U	Identification of Genetic Susceptibility Loci for Colorectal Tumors in a Genome-Wide Meta-analysis.	Colorectal cancer	2	191722478	rs11903757	0.16	4e-08	1.16	[1.10-1.22]
23266556	Peters U	Identification of Genetic Susceptibility Loci for Colorectal Tumors in a Genome-Wide Meta-analysis.	Colorectal cancer	4	93965880	rs13130787	0.43	3e-07	1.09	[1.06-1.13]
23266556	Peters U	Identification of Genetic Susceptibility Loci for Colorectal Tumors in a Genome-Wide Meta-analysis.	Colorectal cancer	14	58722643	rs17094983	0.13	3e-06	1.13	[1.08-1.20]
23266556	Peters U	Identification of Genetic Susceptibility Loci for Colorectal Tumors in a Genome-Wide Meta-analysis.	Colorectal cancer	1	162851501	rs1912453	0.41	9e-06	1.07	[1.04-1.11]
23266556	Peters U	Identification of Genetic Susceptibility Loci for Colorectal Tumors in a Genome-Wide Meta-analysis.	Colorectal cancer	6	117498194	rs2057314	0.5	3e-06	1.08	[1.04-1.11]
23266556	Peters U	Identification of Genetic Susceptibility Loci for Colorectal Tumors in a Genome-Wide Meta-analysis.	Colorectal cancer	8	129807793	rs2128382	0.82	8e-06	1.11	[1.06-1.16]
23266556	Peters U	Identification of Genetic Susceptibility Loci for Colorectal Tumors in a Genome-Wide Meta-analysis.	Colorectal cancer	12	4279105	rs3217810	0.16	6e-08	1.2	[1.12-1.28]
23266556	Peters U	Identification of Genetic Susceptibility Loci for Colorectal Tumors in a Genome-Wide Meta-analysis.	Colorectal cancer	12	4296223	rs3217901	0.41	3e-07	1.1	[1.06-1.14]
23266556	Peters U	Identification of Genetic Susceptibility Loci for Colorectal Tumors in a Genome-Wide Meta-analysis.	Colorectal cancer	11	111300984	rs3802842	0.29	4e-07	1.11	[1.06-1.15]
23266556	Peters U	Identification of Genetic Susceptibility Loci for Colorectal Tumors in a Genome-Wide Meta-analysis.	Colorectal cancer	15	32702555	rs4779584	0.18	5e-07	1.12	[1.08-1.19]
23266556	Peters U	Identification of Genetic Susceptibility Loci for Colorectal Tumors in a Genome-Wide Meta-analysis.	Colorectal cancer	20	6718948	rs4813802	0.34	7e-06	1.1	[1.05-1.14]
23266556	Peters U	Identification of Genetic Susceptibility Loci for Colorectal Tumors in a Genome-Wide Meta-analysis.	Colorectal cancer	18	48927093	rs4939827	0.52	2e-10	1.12	[1.09-1.16]
23266556	Peters U	Identification of Genetic Susceptibility Loci for Colorectal Tumors in a Genome-Wide Meta-analysis.	Colorectal cancer	12	114678547	rs59336	0.48	4e-07	1.09	[1.06-1.13]
23266556	Peters U	Identification of Genetic Susceptibility Loci for Colorectal Tumors in a Genome-Wide Meta-analysis.	Colorectal cancer	8	127401060	rs6983267	0.5	1e-11	1.13	[1.09-1.18]
23300701	Jiao S	Genome-wide search for gene-gene interactions in colorectal cancer.	Colorectal cancer	9	93868852	rs10114408	0.76	3e-06	1.37	[1.20-1.56]
23300701	Jiao S	Genome-wide search for gene-gene interactions in colorectal cancer.	Colorectal cancer	12	72020783	rs10879357	0.62	3e-06	1.25	[1.14-1.39]
23300701	Jiao S	Genome-wide search for gene-gene interactions in colorectal cancer.	Colorectal cancer	4	66491736	rs17730929	0.9	3e-06	1.47	[1.25-1.72]
23300701	Jiao S	Genome-wide search for gene-gene interactions in colorectal cancer.	Colorectal cancer	5	109613236	rs367615	0.73	4e-08	1.35	[1.20-1.49]
23300701	Jiao S	Genome-wide search for gene-gene interactions in colorectal cancer.	Colorectal cancer	7	25094230	rs39453	0.63	2e-06	1.28	[1.16-1.43]
23300701	Jiao S	Genome-wide search for gene-gene interactions in colorectal cancer.	Colorectal cancer	3	23101556	rs4591517	0.28	3e-06	1.06	[0.88-1.29]
23300701	Jiao S	Genome-wide search for gene-gene interactions in colorectal cancer.	Colorectal cancer	6	158014540	rs9365723	0.57	4e-06	1.27	[1.15-1.41]
23350875	Fernandez-Rozadilla C	A colorectal cancer genome-wide association study in a Spanish cohort identifies two variants associated with colorectal cancer risk at 1p33 and 8p12.	Colorectal cancer	8	29486945	rs12548021	NR	3e-06	1.28	[1.155-1.418]
23350875	Fernandez-Rozadilla C	A colorectal cancer genome-wide association study in a Spanish cohort identifies two variants associated with colorectal cancer risk at 1p33 and 8p12.	Colorectal cancer	8	95583508	rs3104964	NR	4e-06	1.27	[1.144-1.398]
23350875	Fernandez-Rozadilla C	A colorectal cancer genome-wide association study in a Spanish cohort identifies two variants associated with colorectal cancer risk at 1p33 and 8p12.	Colorectal cancer	3	47347457	rs8180040	NR	2e-06	1.28	[1.15-1.41]
24448986	Zhang B	Genome-wide association study identifies a new SMAD7 risk variant associated with colorectal cancer risk in East Asians.	Colorectal cancer	18	48924606	rs7229639	0.145	3e-11	1.22	[1.15-1.29]
24737748	Whiffin N	Identification of susceptibility loci for colorectal cancer in a genome-wide meta-analysis.	Colorectal cancer	10	99585609	rs1035209	0.195	5e-11	1.12	[1.08-1.16]
24737748	Whiffin N	Identification of susceptibility loci for colorectal cancer in a genome-wide meta-analysis.	Colorectal cancer	8	127395198	rs10505477	0.54	8e-13	1.2	[NR]
24737748	Whiffin N	Identification of susceptibility loci for colorectal cancer in a genome-wide meta-analysis.	Colorectal cancer	19	33036982	rs13343954	0.857	7e-08	1.18	[NR]
24737748	Whiffin N	Identification of susceptibility loci for colorectal cancer in a genome-wide meta-analysis.	Colorectal cancer	20	62394395	rs2427308	0.78	3e-11	1.24	[NR]
24743840	Figueiredo JC	Genome-wide diet-gene interaction analyses for risk of colorectal cancer.	Colorectal cancer (diet interaction)	19	22611884	rs11671104	0.89-0.94	4e-06	1.25	[1.13-1.37]
24743840	Figueiredo JC	Genome-wide diet-gene interaction analyses for risk of colorectal cancer.	Colorectal cancer (diet interaction)	7	154889200	rs12534701	0.54-0.62	2e-06	1.17	[1.09-1.24]
24743840	Figueiredo JC	Genome-wide diet-gene interaction analyses for risk of colorectal cancer.	Colorectal cancer (diet interaction)	7	47199109	rs1370916	0.46-0.52	2e-06	1.11	[1.06-1.15]
24743840	Figueiredo JC	Genome-wide diet-gene interaction analyses for risk of colorectal cancer.	Colorectal cancer (diet interaction)	15	92316651	rs1871438	0.51-0.56	8e-07	1.11	[1.07-1.16]
24743840	Figueiredo JC	Genome-wide diet-gene interaction analyses for risk of colorectal cancer.	Colorectal cancer (diet interaction)	3	108984178	rs2593957	0.40-0.46	2e-06	1.15	[1.09-1.2]
24743840	Figueiredo JC	Genome-wide diet-gene interaction analyses for risk of colorectal cancer.	Colorectal cancer (diet interaction)	2	66738934	rs2901879	0.41-0.49	7e-07	1.11	[1.06-1.16]
24743840	Figueiredo JC	Genome-wide diet-gene interaction analyses for risk of colorectal cancer.	Colorectal cancer (diet interaction)	10	8047173	rs4143094	0.21-0.27	9e-09	1.17	[1.11-1.23]
24743840	Figueiredo JC	Genome-wide diet-gene interaction analyses for risk of colorectal cancer.	Colorectal cancer (diet interaction)	4	18793707	rs4147045	0.08-0.12	1e-06	1.2	[1.11-1.3]
24743840	Figueiredo JC	Genome-wide diet-gene interaction analyses for risk of colorectal cancer.	Colorectal cancer (diet interaction)	3	109132637	rs4855695	0.51-0.58	2e-06	1.14	[1.08-1.20]
24743840	Figueiredo JC	Genome-wide diet-gene interaction analyses for risk of colorectal cancer.	Colorectal cancer (diet interaction)	8	12915246	rs6989010	0.98-0.99	2e-06	1.64	[1.33-2]
24743840	Figueiredo JC	Genome-wide diet-gene interaction analyses for risk of colorectal cancer.	Colorectal cancer (diet interaction)	19	46470746	rs7248888	0.93-0.97	5e-06	1.37	[1.19-1.56]
24836286	Zhang B	Large-scale genetic study in East Asians identifies six new loci associated with colorectal cancer risk.	Colorectal cancer	19	33041394	rs10411210	0.82	3e-06	1.12	[1.07-1.17]
24836286	Zhang B	Large-scale genetic study in East Asians identifies six new loci associated with colorectal cancer risk.	Colorectal cancer	1	183004356	rs10752881	0.39	5e-06	1.07	[1.04-1.10]
24836286	Zhang B	Large-scale genetic study in East Asians identifies six new loci associated with colorectal cancer risk.	Colorectal cancer	12	4259186	rs10774214	0.37	1e-10	1.14	[1.09-1.18]
24836286	Zhang B	Large-scale genetic study in East Asians identifies six new loci associated with colorectal cancer risk.	Colorectal cancer	10	8659256	rs10795668	0.6	5e-15	1.15	[1.11-1.19]
24836286	Zhang B	Large-scale genetic study in East Asians identifies six new loci associated with colorectal cancer risk.	Colorectal cancer	12	6276561	rs10849432	0.82	6e-10	1.14	[1.09-1.18]
24836286	Zhang B	Large-scale genetic study in East Asians identifies six new loci associated with colorectal cancer risk.	Colorectal cancer	12	866782	rs12309274	0.85	3e-06	1.11	[1.06-1.16]
24836286	Zhang B	Large-scale genetic study in East Asians identifies six new loci associated with colorectal cancer risk.	Colorectal cancer	10	99529178	rs12412391	0.42	7e-07	1.08	[1.05-1.11]
24836286	Zhang B	Large-scale genetic study in East Asians identifies six new loci associated with colorectal cancer risk.	Colorectal cancer	17	897353	rs12603526	0.3	3e-08	1.1	[1.06-1.14]
24836286	Zhang B	Large-scale genetic study in East Asians identifies six new loci associated with colorectal cancer risk.	Colorectal cancer			rs174537, rs4246215, rs174550, rs1535	0.59	9e-21	1.16	[1.12-1.19]
24836286	Zhang B	Large-scale genetic study in East Asians identifies six new loci associated with colorectal cancer risk.	Colorectal cancer			rs1800469, rs2241714	0.48	1e-08	1.09	[1.06-1.12]
24836286	Zhang B	Large-scale genetic study in East Asians identifies six new loci associated with colorectal cancer risk.	Colorectal cancer	20	7831703	rs2423279	0.31	3e-12	1.13	[1.09-1.17]
24836286	Zhang B	Large-scale genetic study in East Asians identifies six new loci associated with colorectal cancer risk.	Colorectal cancer	11	111300984	rs3802842	0.38	3e-07	1.09	[1.05-1.12]
24836286	Zhang B	Large-scale genetic study in East Asians identifies six new loci associated with colorectal cancer risk.	Colorectal cancer	10	58811675	rs4948317	0.27	7e-08	1.1	[1.06-1.13]
24836286	Zhang B	Large-scale genetic study in East Asians identifies six new loci associated with colorectal cancer risk.	Colorectal cancer	8	116635549	rs6469656	0.65	5e-08	1.09	[1.06-1.13]
24836286	Zhang B	Large-scale genetic study in East Asians identifies six new loci associated with colorectal cancer risk.	Colorectal cancer	5	135163402	rs647161	0.31	2e-14	1.15	[1.11-1.19]
24836286	Zhang B	Large-scale genetic study in East Asians identifies six new loci associated with colorectal cancer risk.	Colorectal cancer	1	221991606	rs6687758	0.24	9e-09	1.12	[1.08-1.17]
24836286	Zhang B	Large-scale genetic study in East Asians identifies six new loci associated with colorectal cancer risk.	Colorectal cancer	8	127401060	rs6983267	0.38	5e-14	1.14	[1.10-1.18]
24836286	Zhang B	Large-scale genetic study in East Asians identifies six new loci associated with colorectal cancer risk.	Colorectal cancer	10	79059375	rs704017	0.32	2e-08	1.1	[1.06-1.13]
24836286	Zhang B	Large-scale genetic study in East Asians identifies six new loci associated with colorectal cancer risk.	Colorectal cancer	18	48924606	rs7229639	0.16	2e-08	1.2	[1.16-1.25]
