# Supplementary material for: Hotspots of aberrant enhancer activity punctuate the colorectal cancer epigenome
Source: Nat Commun. 2017 Feb 7;8:14400. doi: 10.1038/ncomms14400 (PMC5309719; doi:10.1038/ncomms14400)
Supplement: Supplementary Data 6 — CRC-specific and shared CRC and adenoma gained VELs. [file ncomms14400-s6.xlsx]

## Sheet: Sheet1
#Supplementary Data 6: CRC-specific and shared CRC and adenoma gained VELs
CRC-specific G30+ VELs					CRC & adenoma G30+ VELs
VEL_chr	VEL_start	VEL_end	gene(s)		VEL_chr	VEL_start	VEL_end	gene(s)
chr16	12703331	12714186	CPPED1, SNX29		chr14	54403516	54434941	DDHD1, BMP4
chr14	54564185	54589741	CDKN3, BMP4		chr2	87749967	87761555	PLGLB1, PLGLB2
chr7	46007070	46021384	IGFBP3		chr10	32213313	32238913	ARHGAP12, KIF5B
chr7	155013767	155032452	INSIG1, HTR5A		chr1	16464133	16519171	EPHA2, ARHGEF19
chr19	46567677	46581491	IGFL4, IGFL3		chr20	52726456	52775127	BCAS1, CYP24A1
chr4	75392728	75423135	AREGB, AREG		chr1	68175792	68228610	GADD45A, GNG12
chr8	26004390	26012915	PPP2R2A, EBF2		chr17	48958554	48977630	TOB1, SPAG9
chr17	39543604	39582539	KRT31, KRT37		chr14	23442677	23453690	HAUS4, ENSG00000259132
chr8	128248367	128324640	FAM84B, POU5F1B, MYC		chr15	39415571	39429228	RASGRP1, THBS1
chr4	75529690	75570532	AREGB, BTC		chr12	104317635	104327590	HSP90B1
chr8	122735153	122742475	HAS2		chr13	42217402	42227791	RGCC, VWA8
chr14	54711183	54730052	BMP4, CDKN3		chr10	99298129	99311609	MMS19, ANKRD2
chr13	109893281	109929345	IRS2, MYO16		chr2	225538382	225551558	CUL3, DOCK10
chr5	173952442	173964511	MSX2, ENSG00000170091		chr5	73525616	73561991	ENC1, ARHGEF28
chr8	101871874	101887541	PABPC1, YWHAZ		chr10	11723110	11734156	USP6NL, ECHDC3
chr14	54628013	54667075	BMP4, CDKN3		chr10	114229356	114314024	TCF7L2, VTI1A
chr8	128207041	128248338	FAM84B, POU5F1B, MYC		chr10	75684531	75702377	VCL, PLAU
chr12	76013437	76067957	KRR1, PHLDA1		chr3	193826617	193862708	HES1, OPA1
chr1	20243217	20257674	PLA2G2E		chr12	27698029	27720276	REP15, PPFIBP1
chr12	52667745	52686155	KRT81, KRT7		chr7	130550119	130650127	MKLN1, KLF14
chr17	36568926	36576624	ARHGAP23, SOCS7		chr12	76400376	76433130	KRR1, PHLDA1
chr15	101242132	101276537	ALDH1A3, ASB7		chr3	193540218	193606577	HES1, OPA1
chr1	207172902	207210497	FCAMR, C1orf116		chr5	996507	1014070	NKD2
chr13	97899828	97922588	RAP2A, MBNL2		chr1	201423317	201453376	PHLDA3
chr3	120881445	120888448	STXBP5L, POLQ		chr7	130662270	130705704	MKLN1, KLF14
chr8	122358697	122366109	SNTB1, HAS2		chr20	52221862	52243431	ZNF217, BCAS1
chr6	137314031	137339110	IL20RA, SLC35D3		chr8	126647886	126722532	TRIB1, FAM84B
chr20	55776215	55793011	BMP7, TFAP2C		chr7	7213537	7225081	C1GALT1
chr17	39047821	39099391	KRT20, KRT23		chr11	65651151	65688987	FOSL1
chr15	71122878	71128386	UACA, LARP6		chr5	141731899	141750700	SPRY4, FGF1
chr12	76319875	76395914	KRR1, PHLDA1		chr6	31076903	31085685	C6orf15
chr3	149055617	149063974	TM4SF18, TM4SF1		chr6	74282590	74300958	EEF1A1, SLC17A5
chr1	120254074	120259531	PHGDH, HMGCS2		chr6	30707034	30760603	DDR1, IER3
chrX	122930594	122971783	THOC2, XIAP		chr20	52349585	52396347	ZNF217, BCAS1
chr12	76238721	76292124	KRR1, PHLDA1		chr9	116378132	116386878	ZNF618, RGS3
chr5	174800497	174816595	DRD1, MSX2		chr4	187763862	187769255	FAT1
chr2	47251883	47275426	TTC7A, CALM2		chr3	193494585	193514379	HES1, OPA1
chr3	149078384	149123970	TM4SF4, TM4SF1		chr14	50406465	50519469	ARF6, METTL21D
chr19	51468335	51488110	KLK6, KLK7		chr12	13018099	13067873	GPRC5A
chr1	17523342	17543260	PADI3, PADI1		chr20	60922473	60954795	LAMA5, ADRM1
chr13	29141410	29155154	POMP, FLT1		chrX	153593584	153604342	FLNA, TKTL1
chr20	332918	403979	RBCK1, TRIB3		chr10	72233560	72244200	PALD1
chr11	102460554	102485762	MMP7, MMP20		chr12	52532580	52644917	KRT80
chr2	235262218	235290263	ARL4C, SPP2		chr2	43516585	43524140	PLEKHH2, ZFP36L2
chrX	46172592	46197543	KRBOX4		chr10	48327729	48339457	ZNF488, ANXA8
chr2	85180006	85192606	KCMF1, TMSB10		chr11	86482313	86530727	PRSS23
chr3	31323896	31338526	GADL1, STT3B		chr15	72517620	72532862	PKM
chr1	212649436	212674242	ATF3, NENF		chr13	73627701	73672893	KLF5, KLF12
chr3	129368130	129386169	PLXND1, TMCC1		chr15	74665265	74696267	CYP11A1, SEMA7A
chr2	112410088	112427081	ANAPC1, BCL2L11		chr2	112235779	112257628	BCL2L11, ANAPC1
chr8	102087004	102106555	YWHAZ, ZNF706		chr1	156059030	156104582	LMNA
chr6	53587343	53619803	KLHL31, LRRC1		chr2	101725072	101745874	TBC1D8, RPL31
chr6	90005344	90010750	GABRR1, GABRR2		chr2	70155967	70177039	ASPRV1, MXD1
chr12	76126163	76192988	KRR1, PHLDA1		chr19	18471552	18503924	GDF15, PGPEP1
chr11	59311292	59322560	OR4D9, OSBP		chr3	171499251	171530499	TNIK, PLD1
chr2	220545119	220573459	SLC4A3		chr2	127819091	127827103	BIN1, GYPC
chr6	47057403	47088871	GPR110, TNFRSF21		chr6	1308586	1319024	FOXF2, FOXQ1
chr2	85142016	85156171	KCMF1, TMSB10		chr10	63591730	63607230	TMEM26, ARID5B
chr4	79470198	79492910	BMP2K, ANXA3		chr1	205407067	205423168	CDK18, LEMD1
chr21	36506110	36515676	RUNX1, SETD4		chr1	235085966	235131461	IRF2BP2, TOMM20
chr9	37993760	38056772	SLC25A51, SHB		chr22	43325224	43362610	ARFGAP3, PACSIN2
chr17	57822615	57870380	VMP1, TUBD1		chr1	150562002	150604756	MCL1, ENSA
chr4	112991199	113008749	C4orf32		chr8	128804235	128827026	MYC, TMEM75
chr13	34590238	34604379	NBEA, RFC3		chr1	156625639	156638377	NES, BCAN
chr1	229352297	229375780	TMEM78, RHOU		chr1	43387588	43452371	SLC2A1, ZNF691
chr8	8138328	8175340	ENSG00000182319, ZNF705B		chr16	1340216	1363674	UBE2I, TPSD1
chr16	87808967	87817714	KLHDC4, SLC7A5		chr1	39635760	39664425	BMP8A, MACF1
chr8	94845076	94959392	PDP1, TMEM67		chr16	87867850	87910059	KLHDC4, SLC7A5
chr7	37068115	37074445	AOAH, ELMO1		chr15	79277531	79287409	CTSH, RASGRF1
chr9	110807705	110823901	KLF4, ACTL7B		chr15	42217051	42240694	SPTBN5, EHD4
chr10	95214796	95244541	MYOF, CYP26A1		chr10	75624093	75678191	PLAU, CAMK2G
chr7	100777696	100789794	AP1S1, SERPINE1		chr2	235871920	235922337	AGAP1, SH3BP4
chr2	192498413	192517784	NABP1, MYO1B		chr5	173925528	173952148	MSX2, ENSG00000170091
chr17	16910486	16938234	TNFRSF13B, MPRIP		chr1	201968089	202092922	GPR37L1, ELF3
chr2	27972955	27980583	SUPT7L, MRPL33		chr1	234934736	235024268	IRF2BP2, TOMM20
chr6	1047601	1059579	EXOC2, FOXQ1		chr12	117525757	117551891	TESC
chr11	86445877	86462778	ME3, PRSS23		chr12	45607495	45612502	ANO6
chr7	129645208	129653048	UBE2H, ZC3HC1		chr1	117022999	117054837	CD58, ATP1A1
chr8	42323063	42369448	SMIM19, VDAC3		chr5	134365274	134374447	PITX1
chr9	99099192	99109116	HSD17B3, SLC35D2		chr10	124064186	124073014	PLEKHA1, TACC2
chr18	3643541	3678619	TGIF1, DLGAP1		chr3	12474292	12533471	TSEN2, PPARG
chr16	69417545	69463234	TERF2, CYB5B		chr1	234898097	234932873	IRF2BP2, TOMM20
chr10	112145487	112195551	SMNDC1, DUSP5		chr4	187586700	187663976	MTNR1A, FAT1
chr17	15541698	15564976	CDRT1, ENSG00000251537		chr1	181067054	181112992	CACNA1E, MR1
chr16	14048517	14056958	MKL2, ERCC4		chr2	174900491	174906279	SP3, OLA1
chr12	122880611	122889332	CLIP1, ZCCHC8		chr8	29195856	29212291	KIF13B, DUSP4
chr17	70372863	70469538	SOX9, SLC39A11		chr7	73112950	73137512	STX1A, WBSCR22
chr13	73734860	73754808	KLF5, KLF12		chr21	35317689	35323154	MRPS6, ATP5O
chr18	3600819	3637810	TGIF1, DLGAP1		chr6	34189109	34218228	HMGA1
chr1	8127631	8162068	SLC45A1, ERRFI1		chr10	74048143	74101061	DNAJB12, DDIT4
chr20	33887213	33919315	EIF6, UQCC		chr9	132307023	132376675	NTMT1, PPP2R4
chr8	126263607	126311075	TRIB1, NSMCE2		chr9	132092214	132102521	NTMT1, PPP2R4
chr17	73673200	73705541	ITGB4, RECQL5		chr2	20765697	20789471	HS1BP3, RHOB
chr14	61567069	61572806	TRMT5, TMEM30B		chr14	94417223	94431201	PRIMA1, ASB2
chr5	135363432	135403998	SMAD5, TGFBI		chr11	64329042	64340534	SLC22A12, SLC22A11
chr17	41597139	41664374	ETV4, MEOX1		chr1	38460186	38472643	SF3A3, FHL3
chr20	30248051	30313917	BCL2L1, COX4I2
