# Supplementary material for: Hotspots of aberrant enhancer activity punctuate the colorectal cancer epigenome
Source: Nat Commun. 2017 Feb 7;8:14400. doi: 10.1038/ncomms14400 (PMC5309719; doi:10.1038/ncomms14400)
Supplement: Supplementary Data 7 — Recurrent gained VEL genes. [file ncomms14400-s7.xlsx]

## Sheet: SupplData7_recurrent-gainedVEL_
#Supplementary Data 7: Recurrent gained genes
chr	start	end	gene	recurrence
chr1	10781431	10788637	CASZ1	13
chr1	110589361	110594802	ALX3	13
chr1	110870363	110885278	SLC16A4	12
chr1	111643746	111645907	DENND2D	12
chr1	113404783	113426097	SLC16A1	14
chr1	1151219	1154754	TNFRSF18	10
chr1	1151219	1154754	TTLL10	10
chr1	1164515	1170367	TNFRSF18	14
chr1	117012263	117021911	ATP1A1	10
chr1	117022999	117054837	ATP1A1	30
chr1	1170478	1176058	TNFRSF18	17
chr1	117528327	117534864	PTGFRN	10
chr1	120350813	120362252	HMGCS2	17
chr1	120350813	120362252	PHGDH	17
chr1	120350813	120362252	REG4	17
chr1	120400099	120406016	HMGCS2	13
chr1	120400099	120406016	REG4	13
chr1	120834358	120840523	FAM72B	18
chr1	120842306	120846476	FAM72B	13
chr1	120842306	120846476	HIST2H2BA	13
chr1	12766557	12770883	DHRS3	16
chr1	1277401	1290110	VWA1	11
chr1	143905763	143909721	LOC100286793	11
chr1	143905763	143909721	LOC728875	11
chr1	143905763	143909721	PPIAL4G	11
chr1	1442973	1449936	VWA1	10
chr1	145713072	145729632	NBPF11	12
chr1	145713072	145729632	PDZK1	12
chr1	145713072	145729632	PDZK1P1	12
chr1	146713229	146721033	FMO5	11
chr1	147048878	147054974	ACP6	21
chr1	147048878	147054974	BCL9	21
chr1	147186533	147194462	GJA5	13
chr1	149763170	149766077	HIST2H2AB	10
chr1	149763170	149766077	HIST2H4B	10
chr1	149897994	149916287	HIST2H2AB	22
chr1	149897994	149916287	HIST2H4B	22
chr1	149986957	149998513	MTMR11	15
chr1	149986957	149998513	OTUD7B	15
chr1	150333404	150344399	PRPF3	17
chr1	150333404	150344399	RPRD2	17
chr1	150562002	150604756	GOLPH3L	31
chr1	150562002	150604756	MCL1	31
chr1	150619172	150628304	CTSS	16
chr1	150619172	150628304	ENSA	16
chr1	150619172	150628304	GOLPH3L	16
chr1	150619172	150628304	HORMAD1	16
chr1	150619172	150628304	MCL1	16
chr1	150893943	150900197	ANXA9	19
chr1	150974491	150988957	FAM63A	10
chr1	151136823	151140218	SCNM1	20
chr1	151225512	151229091	SCNM1	22
chr1	151463632	151493572	CGN	27
chr1	151537547	151544857	SNX27	11
chr1	151577091	151581936	SNX27	11
chr1	151609943	151613502	SNX27	11
chr1	151734574	151743176	RORC	23
chr1	151906059	151924214	S100A10	11
chr1	151906059	151924214	THEM4	11
chr1	151932285	151977456	S100A10	24
chr1	151993965	152013789	S100A10	21
chr1	152013911	152026463	S100A10	25
chr1	152971470	152977209	SPRR1A	10
chr1	152971470	152977209	SPRR2A	10
chr1	152971470	152977209	SPRR2D	10
chr1	152971470	152977209	SPRR3	10
chr1	153091101	153098479	SPRR2A	16
chr1	153091101	153098479	SPRR2D	16
chr1	153478457	153495893	S100A14	17
chr1	153478457	153495893	S100A6	17
chr1	153947481	153951927	GATAD2B	14
chr1	154598750	154602532	CHRNB2	17
chr1	154598750	154602532	UBE2Q1	17
chr1	154902966	154917280	ZBTB7B	12
chr1	15492353	15531962	C1orf126	23
chr1	154953917	154962847	EFNA4	18
chr1	155062134	155067602	EFNA4	15
chr1	155187424	155199177	EFNA1	22
chr1	155187424	155199177	MUC1	22
chr1	155608996	155623220	ASH1L	24
chr1	155825559	155829463	RXFP4	21
chr1	155896061	155906390	RXFP4	16
chr1	155968796	155979807	RAB25	14
chr1	155968796	155979807	RXFP4	14
chr1	155968796	155979807	SCARNA4	14
chr1	155988923	155991808	RAB25	23
chr1	155988923	155991808	RXFP4	23
chr1	156021101	156026841	RAB25	23
chr1	156049925	156053812	RAB25	18
chr1	156059030	156104582	RAB25	30
chr1	156160991	156165231	BGLAP	16
chr1	156305319	156309971	BGLAP	25
chr1	156550771	156564287	APOA1BP	19
chr1	156550771	156564287	MEF2D	19
chr1	156550771	156564287	NES	19
chr1	156568992	156574196	MEF2D	25
chr1	156568992	156574196	NES	25
chr1	15659712	15696450	EFHD2	25
chr1	156734984	156740488	NES	20
chr1	156734984	156740488	PRCC	20
chr1	157165290	157170712	ETV3L	11
chr1	159790645	159795453	DUSP23	10
chr1	159790645	159795453	TAGLN2	10
chr1	159849930	159862171	FCRL6	23
chr1	159849930	159862171	IGSF9	23
chr1	159849930	159862171	LOC100505633	23
chr1	159849930	159862171	TAGLN2	23
chr1	159875908	159896544	IGSF9	16
chr1	159875908	159896544	TAGLN2	16
chr1	159905556	159921736	IGSF9	12
chr1	159905556	159921736	LOC100505633	12
chr1	159905556	159921736	TAGLN2	12
chr1	159926875	159934458	PIGM	14
chr1	159926875	159934458	TAGLN2	14
chr1	159999556	160003024	IGSF9	12
chr1	160480493	160494259	SLAMF6	18
chr1	160505641	160521913	SLAMF6	13
chr1	160981340	160993983	PVRL4	11
chr1	16100311	16131685	FBLIM1	27
chr1	16100311	16131685	SLC25A34	27
chr1	16100311	16131685	SPEN	27
chr1	16100311	16131685	TMEM82	27
chr1	161049654	161063546	PVRL4	24
chr1	161370974	161374576	C1orf192	14
chr1	161732138	161738238	ATF6	17
chr1	162037958	162049195	NOS1AP	16
chr1	162214448	162221363	NOS1AP	15
chr1	162316120	162328518	C1orf226	18
chr1	16308600	16315393	SPEN	23
chr1	16389620	16397187	EPHA2	19
chr1	164427802	164429269	PBX1	12
chr1	164484092	164486611	PBX1	11
chr1	164584689	164599161	PBX1	11
chr1	164599201	164612237	PBX1	23
chr1	164613310	164634033	PBX1	20
chr1	16464133	16519171	RSG1	30
chr1	16530841	16540364	EPHA2	11
chr1	165736744	165739810	UCK2	22
chr1	165795632	165799819	UCK2	19
chr1	167042208	167066886	DUSP27	18
chr1	167042208	167066886	GPA33	18
chr1	167042208	167066886	MAEL	18
chr1	167071730	167082029	GPA33	18
chr1	167084633	167096174	DUSP27	13
chr1	167084633	167096174	GPA33	13
chr1	167084633	167096174	POU2F1	13
chr1	167125352	167146566	GPA33	18
chr1	167125352	167146566	POU2F1	18
chr1	167186645	167201252	POU2F1	24
chr1	167894726	167900872	BRP44	10
chr1	168655161	168666308	ATP1B1	12
chr1	168674757	168685110	ATP1B1	13
chr1	168716983	168726319	ATP1B1	17
chr1	168766990	168776907	ATP1B1	17
chr1	168798505	168807145	ATP1B1	18
chr1	168870039	168878631	ATP1B1	20
chr1	168882759	168894000	ATP1B1	17
chr1	168905527	168918878	ATP1B1	12
chr1	168925821	168934755	ATP1B1	17
chr1	169115309	169121527	ATP1B1	14
chr1	169532888	169545414	F5	19
chr1	170682184	170685358	PRRX1	12
chr1	17073198	17103953	MST1P9	16
chr1	171809501	171812319	DNM3	12
chr1	171877720	171894534	DNM3	25
chr1	171932883	171939375	DNM3	13
chr1	172433721	172455333	C1orf9	23
chr1	172463713	172471922	C1orf9	23
chr1	172610959	172615151	C1orf9	12
chr1	174351999	174353748	GPR52	11
chr1	17446336	17457256	PADI2	17
chr1	175135528	175141903	KIAA0040	24
chr1	17514804	17522836	PADI1	13
chr1	17523342	17543260	PADI1	30
chr1	17523342	17543260	PADI2	30
chr1	17570793	17583443	PADI4	17
chr1	176179149	176182564	RFWD2	11
chr1	177865283	177872076	SEC16B	16
chr1	177937253	177940988	LOC730102	11
chr1	177937253	177940988	SEC16B	11
chr1	178000158	178013236	LOC730102	10
chr1	178000158	178013236	SEC16B	10
chr1	180089940	180098879	CEP350	13
chr1	180089940	180098879	FLJ23867	13
chr1	180103745	180107973	CEP350	16
chr1	182141269	182157840	GLUL	13
chr1	182934745	182940462	LAMC1	23
chr1	182986213	182996328	LAMC1	28
chr1	183027134	183032374	LAMC1	23
chr1	183037269	183041823	LAMC1	18
chr1	183053961	183061898	LAMC1	17
chr1	183105245	183112669	LAMC1	26
chr1	183145374	183159818	LAMC2	26
chr1	183337666	183341778	NMNAT2	11
chr1	183512093	183516395	RGL1	18
chr1	183550584	183560774	NCF2	12
chr1	183574518	183593220	NCF2	28
chr1	183666951	183670893	RGL1	17
chr1	183958036	183967346	GLT25D2	10
chr1	184385477	184398675	C1orf21	17
chr1	184969645	184971554	FAM129A	12
chr1	184984510	184988759	FAM129A	19
chr1	186315391	186322066	C1orf27	17
chr1	186646339	186654495	PTGS2	14
chr1	186805622	186826267	PLA2G4A	13
chr1	18737637	18745143	KLHDC7A	18
chr1	192941820	192946230	TROVE2	11
chr1	192941820	192946230	UCHL5	11
chr1	193178578	193182455	CDC73	11
chr1	193276963	193284630	B3GALT2	12
chr1	197113389	197117242	ZBTB41	12
chr1	19849109	19853911	C1orf151-NBL1	18
chr1	19849109	19853911	CAPZB	18
chr1	19849109	19853911	MINOS1	18
chr1	20076892	20094903	HTR6	25
chr1	20076892	20094903	RNF186	25
chr1	20076892	20094903	TMCO4	25
chr1	201082303	201085144	IGFN1	23
chr1	201082303	201085144	KIF21B	23
chr1	201090986	201098696	IGFN1	20
chr1	201103137	201112204	IGFN1	10
chr1	201131765	201147615	IGFN1	18
chr1	201147929	201156266	IGFN1	18
chr1	201189182	201192739	IGFN1	11
chr1	201221857	201225875	IGFN1	16
chr1	201227373	201250694	IGFN1	25
chr1	201359511	201378580	LAD1	10
chr1	20183923	20202555	RNF186	18
chr1	20183923	20202555	TMCO4	18
chr1	201968089	202092922	ELF3	30
chr1	201968089	202092922	GPR37L1	30
chr1	201968089	202092922	LGR6	30
chr1	201968089	202092922	PTPN7	30
chr1	20228654	20232230	PLA2G2A	13
chr1	20243217	20257674	PLA2G2A	31
chr1	20297910	20310606	PLA2G2A	10
chr1	203389661	203400685	FMOD	10
chr1	204065504	204078914	KISS1	19
chr1	204137472	204149742	ETNK2	26
chr1	204137472	204149742	GOLT1A	26
chr1	204137472	204149742	KISS1	26
chr1	204157239	204174297	ETNK2	19
chr1	204157239	204174297	GOLT1A	19
chr1	204157239	204174297	KISS1	19
chr1	204179958	204184600	GOLT1A	20
chr1	204179958	204184600	KISS1	20
chr1	20431062	20440261	PLA2G2F	15
chr1	204342783	204350258	PLEKHA6	10
chr1	204374780	204390151	PIK3C2B	24
chr1	204374780	204390151	PLEKHA6	24
chr1	204471244	204479841	PIK3C2B	18
chr1	20461895	20467386	PLA2G2F	12
chr1	20461895	20467386	UBXN10	12
chr1	205233736	205246302	KLHDC8A	21
chr1	205317452	205328297	KLHDC8A	16
chr1	20547303	20568399	PLA2G2F	11
chr1	20547303	20568399	UBXN10	11
chr1	205511288	205521019	CDK18	14
chr1	205511288	205521019	ELK4	14
chr1	205511288	205521019	LOC284578	14
chr1	205511288	205521019	MFSD4	14
chr1	20601750	20611327	UBXN10	16
chr1	206315212	206321312	CTSE	19
chr1	207094358	207107058	PIGR	16
chr1	207132888	207159509	C1orf116	10
chr1	207132888	207159509	FCAMR	10
chr1	207132888	207159509	PFKFB2	10
chr1	207132888	207159509	PIGR	10
chr1	207132888	207159509	YOD1	10
chr1	207172902	207210497	C1orf116	31
chr1	207172902	207210497	PFKFB2	31
chr1	207172902	207210497	PIGR	31
chr1	207257921	207264946	C1orf116	14
chr1	207257921	207264946	PFKFB2	14
chr1	207268367	207273093	C1orf116	13
chr1	207268367	207273093	C4BPA	13
chr1	207268367	207273093	PFKFB2	13
chr1	207268367	207273093	YOD1	13
chr1	207452232	207459141	CD55	10
chr1	20798098	20824909	CAMK2N1	26
chr1	20798098	20824909	CDA	26
chr1	20798098	20824909	FAM43B	26
chr1	209956270	209967541	DIEXF	11
chr1	209956270	209967541	IRF6	11
chr1	211497793	211520188	TRAF5	18
chr1	211665988	211674285	SLC30A1	13
chr1	211714171	211719196	SLC30A1	18
chr1	211774271	211789281	NEK2	21
chr1	212082316	212088255	LPGAT1	17
chr1	212088483	212099678	LPGAT1	16
chr1	212114742	212120052	LPGAT1	10
chr1	212684290	212696026	ATF3	20
chr1	213615155	213618241	PROX1	18
chr1	213740180	213749158	PROX1	26
chr1	213820253	213823902	PROX1	13
chr1	213828108	213835419	PROX1	12
chr1	213839665	213845934	PROX1	12
chr1	213950890	213959206	PROX1	24
chr1	214155599	214165283	PROX1	20
chr1	214222020	214226006	PROX1	10
chr1	214654519	214657746	PTPN14	11
chr1	220211418	220221485	EPRS	22
chr1	220211418	220221485	IARS2	22
chr1	222004063	222016499	DUSP10	28
chr1	222016557	222022145	DUSP10	16
chr1	222059198	222063165	DUSP10	11
chr1	222126223	222154342	DUSP10	24
chr1	22289782	22305482	CDC42	17
chr1	22289782	22305482	CELA3A	17
chr1	22289782	22305482	CELA3B	17
chr1	22319658	22337895	CDC42	16
chr1	22319658	22337895	CELA3A	16
chr1	22319658	22337895	CELA3B	16
chr1	223825688	223834895	CAPN2	16
chr1	223825688	223834895	CAPN8	16
chr1	223849211	223859172	CAPN2	16
chr1	223849211	223859172	CAPN8	16
chr1	224300265	224304874	FBXO28	14
chr1	225625106	225645083	LBR	26
chr1	225645474	225656591	LBR	10
chr1	225964068	225968188	EPHX1	11
chr1	225996818	226009627	EPHX1	10
chr1	225996818	226009627	TMEM63A	10
chr1	226058074	226088691	EPHX1	19
chr1	226058074	226088691	LEFTY1	19
chr1	226058074	226088691	TMEM63A	19
chr1	226108531	226113368	TMEM63A	22
chr1	226232068	226236777	H3F3A	14
chr1	226307772	226325383	ACBD3	11
chr1	226307772	226325383	H3F3A	11
chr1	226965218	226973288	ITPKB	14
chr1	227061241	227066038	ADCK3	16
chr1	227280347	227283756	ADCK3	10
chr1	227538311	227548505	CDC42BPA	26
chr1	227574580	227592773	CDC42BPA	20
chr1	227600321	227626008	CDC42BPA	22
chr1	228317018	228320413	GJC2	17
chr1	228400487	228402701	GJC2	12
chr1	228413583	228417782	GJC2	10
chr1	228553712	228562828	HIST3H2A	23
chr1	228553712	228562828	HIST3H2BB	23
chr1	228553712	228562828	HIST3H3	23
chr1	228564958	228571915	HIST3H2A	20
chr1	228564958	228571915	HIST3H2BB	20
chr1	228564958	228571915	HIST3H3	20
chr1	228564958	228571915	TRIM11	20
chr1	228642646	228647922	HIST3H2A	14
chr1	228743962	228785112	RHOU	23
chr1	229352297	229375780	SPHAR	31
chr1	229758760	229763844	ABCB10	11
chr1	229849294	229855367	URB2	16
chr1	23010336	23018260	EPHB2	25
chr1	23021231	23032547	C1QB	10
chr1	23021231	23032547	C1QC	10
chr1	23021231	23032547	EPHB2	10
chr1	23059954	23081996	EPHB2	19
chr1	230836849	230846574	CAPN9	14
chr1	230957723	230964617	CAPN9	26
chr1	231070869	231077903	MIR1182	10
chr1	231070869	231077903	TTC13	10
chr1	231107311	231123959	MIR1182	20
chr1	231107311	231123959	TTC13	20
chr1	231192606	231198287	MIR1182	10
chr1	231192606	231198287	TTC13	10
chr1	231342199	231381528	TRIM67	25
chr1	232510288	232522823	SIPA1L2	20
chr1	232710604	232717476	SIPA1L2	13
chr1	232733121	232739788	SIPA1L2	14
chr1	233745347	233753161	KCNK1	14
chr1	233787177	233794787	KCNK1	22
chr1	233799847	233831838	KCNK1	26
chr1	234771871	234782137	IRF2BP2	20
chr1	234898097	234932873	IRF2BP2	31
chr1	234934736	235024268	IRF2BP2	31
chr1	235056615	235071341	IRF2BP2	20
chr1	235318611	235326268	TOMM20	22
chr1	235798470	235808053	GNG4	17
chr1	236063544	236069470	LYST	13
chr1	236077966	236089387	LYST	22
chr1	236304297	236307202	ERO1LB	10
chr1	236321680	236324928	ERO1LB	11
chr1	236321680	236324928	GPR137B	11
chr1	236663947	236671537	HEATR1	28
chr1	236663947	236671537	LGALS8-AS1	28
chr1	236677758	236682648	HEATR1	13
chr1	236677758	236682648	LGALS8-AS1	13
chr1	239523428	239527075	CHRM3	14
chr1	240019207	240022589	CHRM3	10
chr1	241316726	241323158	RGS7	10
chr1	241353364	241357481	RGS7	17
chr1	241363507	241368176	RGS7	15
chr1	241375313	241381452	RGS7	23
chr1	241681058	241684116	KMO	10
chr1	241752939	241757515	KMO	11
chr1	2424615	2428644	FAM213B	13
chr1	24275329	24288993	FUCA1	18
chr1	24333965	24355634	MYOM3	23
chr1	244251806	244260549	ZNF238	14
chr1	24425267	24450015	IL22RA1	24
chr1	24425267	24450015	IL28RA	24
chr1	24425267	24450015	MYOM3	24
chr1	24466151	24483066	IL22RA1	25
chr1	24466151	24483066	IL28RA	25
chr1	24466151	24483066	MYOM3	25
chr1	24499767	24504296	IL22RA1	14
chr1	24499767	24504296	IL28RA	14
chr1	24499767	24504296	MYOM3	14
chr1	24509913	24526200	IL22RA1	23
chr1	24509913	24526200	IL28RA	23
chr1	24509913	24526200	MYOM3	23
chr1	24526558	24533698	IL22RA1	19
chr1	24588370	24595111	GRHL3	18
chr1	24588370	24595111	IL28RA	18
chr1	24642876	24656525	GRHL3	26
chr1	24642876	24656525	NIPAL3	26
chr1	24687092	24696807	GRHL3	24
chr1	24687092	24696807	NIPAL3	24
chr1	24697923	24721106	GRHL3	27
chr1	24697923	24721106	NIPAL3	27
chr1	247561305	247572537	NLRP3	22
chr1	249075338	249078561	LOC646627	10
chr1	25489784	25502763	C1orf63	18
chr1	2572583	2576442	FAM213B	10
chr1	2572583	2576442	MMEL1	10
chr1	26120055	26124244	C1orf135	14
chr1	26120055	26124244	SEPN1	14
chr1	26230265	26235116	C1orf135	13
chr1	26398448	26411864	CNKSR1	23
chr1	26398448	26411864	PAFAH2	23
chr1	26398448	26411864	PDIK1L	23
chr1	26398448	26411864	SLC30A2	23
chr1	27046	40047	WASH7P	19
chr1	27172833	27195971	NR0B2	13
chr1	27309814	27329825	NR0B2	29
chr1	28021113	28025431	FAM76A	12
chr1	28021113	28025431	IFI6	12
chr1	28824203	28839194	SNORA16A	28
chr1	28824203	28839194	SNORA61	28
chr1	28849939	28856330	SNORA16A	11
chr1	2984245	2989389	FAM213B	10
chr1	2984245	2989389	FLJ42875	10
chr1	2984245	2989389	MMEL1	10
chr1	31970819	31979108	SERINC2	21
chr1	32753164	32760389	DCDC2B	12
chr1	32753164	32760389	LCK	12
chr1	32753164	32760389	MARCKSL1	12
chr1	32753164	32760389	MTMR9LP	12
chr1	32779963	32791203	LCK	13
chr1	32779963	32791203	MARCKSL1	13
chr1	32779963	32791203	MTMR9LP	13
chr1	33114552	33118564	KIAA1522	10
chr1	3418157	3433871	ARHGEF16	12
chr1	37936339	37948524	SNIP1	12
chr1	38153299	38167422	EPHA10	14
chr1	38153299	38167422	MANEAL	14
chr1	38258582	38262824	EPHA10	16
chr1	38258582	38262824	MANEAL	16
chr1	38329862	38332923	MANEAL	16
chr1	40280610	40294357	BMP8B	10
chr1	40280610	40294357	MYCL1	10
chr1	40570255	40576314	PPT1	21
chr1	40570255	40576314	RLF	21
chr1	42798034	42809993	RIMKLA	21
chr1	42833082	42837995	PPCS	13
chr1	42833082	42837995	RIMKLA	13
chr1	42833082	42837995	ZMYND12	13
chr1	43387588	43452371	SLC2A1	30
chr1	43467451	43479873	SLC2A1	27
chr1	44306453	44313354	ARTN	11
chr1	44384651	44403898	ARTN	14
chr1	44384651	44403898	SLC6A9	14
chr1	45642875	45647005	ZSWIM5	14
chr1	45790908	45808304	HPDL	17
chr1	45872475	45879519	HPDL	11
chr1	45872475	45879519	MMACHC	11
chr1	46048445	46053050	MMACHC	10
chr1	46347742	46361189	MAST2	17
chr1	46643016	46666853	TSPAN1	15
chr1	47394211	47403430	CYP4X1	21
chr1	47411900	47418019	CYP4X1	11
chr1	47424863	47428292	CYP4X1	12
chr1	47608664	47616104	PDZK1IP1	21
chr1	47650022	47661450	PDZK1IP1	14
chr1	47783365	47795623	CMPK1	11
chr1	47783365	47795623	FOXE3	11
chr1	47795722	47803039	FOXE3	13
chr1	48684733	48690999	SLC5A9	10
chr1	51776365	51784552	TTC39A	10
chr1	53811929	53818660	LRP8	18
chr1	54712955	54727174	MRPL37	17
chr1	54869284	54888965	SSBP3	11
chr1	54924217	54931217	SSBP3	12
chr1	55347235	55355319	TMEM61	18
chr1	55500218	55510950	TMEM61	16
chr1	59334353	59343154	JUN	14
chr1	59891023	59901391	FGGY	12
chr1	60005436	60027650	FGGY	27
chr1	60353382	60365208	CYP2J2	10
chr1	60353382	60365208	HOOK1	10
chr1	60379881	60400388	CYP2J2	10
chr1	61540642	61561662	NFIA	11
chr1	61595069	61602298	NFIA	15
chr1	61602684	61624868	NFIA	18
chr1	6212904	6220181	CHD5	18
chr1	62145846	62152455	INADL	12
chr1	62219520	62221194	INADL	10
chr1	6278478	6286213	CHD5	20
chr1	68175792	68228610	GNG12	31
chr1	70830686	70841702	CTH	13
chr1	70830686	70841702	HHLA3	13
chr1	71544536	71548224	ZRANB2-AS1	15
chr1	74265101	74272692	FPGT	14
chr1	8113125	8124396	ERRFI1	25
chr1	8315396	8322142	ERRFI1	15
chr1	838103	843061	PLEKHN1	18
chr1	84605292	84645487	PRKACB	10
chr1	84605292	84645487	SAMD13	10
chr1	84708101	84729999	DNASE2B	16
chr1	84708101	84729999	SAMD13	16
chr1	84822112	84837201	DNASE2B	21
chr1	84822112	84837201	SAMD13	21
chr1	84874664	84877830	DNASE2B	10
chr1	84874664	84877830	GNG5	10
chr1	84874664	84877830	SAMD13	10
chr1	85512759	85517696	MCOLN2	13
chr1	85512759	85517696	MCOLN3	13
chr1	86070666	86075598	DDAH1	18
chr1	86980851	86995112	CLCA1	17
chr1	86980851	86995112	CLCA4	17
chr1	86980851	86995112	SH3GLB1	17
chr1	88248342	88277810	LMO4	16
chr1	88332815	88360836	LMO4	13
chr1	892540	897554	PLEKHN1	16
chr1	909443	912811	PLEKHN1	13
chr1	9169322	9183418	GPR157	16
chr1	9183515	9190831	GPR157	16
chr1	92041590	92052153	HSP90B3P	13
chr1	92182522	92187281	HSP90B3P	11
chr1	92906472	92908745	GFI1	18
chr1	931493	945063	NOC2L	23
chr1	931493	945063	PLEKHN1	23
chr1	93904665	93909838	DR1	10
chr1	93904665	93909838	LOC100129046	10
chr1	94624066	94631264	ARHGAP29	11
chr1	94693231	94728113	ARHGAP29	22
chr1	94756928	94811685	ABCD3	27
chr1	94756928	94811685	ARHGAP29	27
chr1	95060032	95079265	F3	19
chr1	95079373	95096711	F3	13
chr1	95105333	95129080	F3	28
chr1	993256	1001782	PLEKHN1	22
chr10	101719955	101727556	DNMBP	19
chr10	101762436	101770948	DNMBP	21
chr10	101801506	101807540	DNMBP	13
chr10	102025334	102030088	CHUK	11
chr10	102025334	102030088	CWF19L1	11
chr10	102057757	102063743	CHUK	11
chr10	102057757	102063743	CWF19L1	11
chr10	102487869	102493784	PAX2	18
chr10	102493811	102501078	PAX2	10
chr10	102847345	102858231	KAZALD1	11
chr10	102847345	102858231	TLX1	11
chr10	102877447	102884705	KAZALD1	11
chr10	102949013	102953001	TLX1	13
chr10	104612196	104617071	CYP17A1	16
chr10	104675930	104679666	CNNM2	10
chr10	104675930	104679666	CYP17A1	10
chr10	105839818	105847260	COL17A1	16
chr10	11049390	11063969	CELF2	14
chr10	11073765	11080493	CELF2	15
chr10	111752299	111775087	ADD3	17
chr10	112062589	112075447	SMNDC1	22
chr10	112106870	112138200	DUSP5	24
chr10	112106870	112138200	SMNDC1	24
chr10	114086655	114108764	ACSL5	14
chr10	114115200	114173721	ACSL5	28
chr10	114229356	114314024	ACSL5	30
chr10	114657191	114669392	TCF7L2	18
chr10	114703409	114725838	TCF7L2	11
chr10	114762595	114768527	TCF7L2	18
chr10	114815208	114824268	TCF7L2	13
chr10	114826560	114837384	TCF7L2	22
chr10	114840487	114861168	TCF7L2	25
chr10	115504848	115519270	CASP7	14
chr10	115504848	115519270	PLEKHS1	14
chr10	115801968	115806305	NHLRC2	17
chr10	115841012	115843940	ADRB1	14
chr10	115841012	115843940	C10orf118	14
chr10	115841012	115843940	NHLRC2	14
chr10	115841012	115843940	TDRD1	14
chr10	115930731	115944701	C10orf118	19
chr10	115930731	115944701	TDRD1	19
chr10	115930731	115944701	VWA2	19
chr10	115997693	116023414	C10orf118	26
chr10	115997693	116023414	TDRD1	26
chr10	115997693	116023414	VWA2	26
chr10	116024760	116032426	C10orf118	10
chr10	116024760	116032426	VWA2	10
chr10	116078010	116083804	VWA2	19
chr10	116467129	116477712	ABLIM1	10
chr10	116511185	116518258	ABLIM1	16
chr10	118532583	118536251	HSPA12A	10
chr10	118706134	118708533	KIAA1598	11
chr10	119214877	119218161	EMX2	15
chr10	119214877	119218161	PDZD8	15
chr10	119558785	119566620	EMX2	16
chr10	119571316	119574143	EMX2	12
chr10	120099701	120103794	FAM204A	11
chr10	12138025	12142187	CDC123	11
chr10	121409782	121420218	BAG3	13
chr10	121491509	121500156	BAG3	11
chr10	12235280	12240443	CDC123	27
chr10	12253121	12266505	CDC123	21
chr10	122754209	122765340	FGFR2	14
chr10	122912694	122922464	FGFR2	24
chr10	122994134	123006321	FGFR2	10
chr10	12304032	12315752	CAMK1D	22
chr10	123080279	123087739	FGFR2	23
chr10	123163854	123172229	FGFR2	18
chr10	123172375	123180385	FGFR2	13
chr10	123751218	123757744	ATE1	13
chr10	123751218	123757744	TACC2	13
chr10	123806670	123831337	TACC2	17
chr10	124094357	124111155	DMBT1	17
chr10	12485117	12494276	CAMK1D	16
chr10	125603691	125610287	CPXM2	14
chr10	126065856	126073798	LHPP	13
chr10	126065856	126073798	OAT	13
chr10	126155828	126160160	LHPP	11
chr10	126155828	126160160	OAT	11
chr10	126578345	126588419	FAM175B	20
chr10	126578345	126588419	FAM53B	20
chr10	126578345	126588419	METTL10	20
chr10	126578345	126588419	ZRANB1	20
chr10	12668254	12682333	CAMK1D	12
chr10	127579339	127595248	UROS	20
chr10	129739948	129746189	CLRN3	22
chr10	129779795	129783881	CLRN3	17
chr10	133906353	133912658	JAKMIP3	22
chr10	134147351	134152027	STK32C	11
chr10	13417452	13428970	PHYH	11
chr10	134972025	134977104	UTF1	16
chr10	135070050	135081003	CALY	15
chr10	135070050	135081003	PRAP1	15
chr10	135070050	135081003	UTF1	15
chr10	135155790	135165723	CALY	16
chr10	135155790	135165723	ECHS1	16
chr10	135155790	135165723	PAOX	16
chr10	135155790	135165723	PRAP1	16
chr10	135168956	135175077	CALY	10
chr10	135168956	135175077	ECHS1	10
chr10	135168956	135175077	PAOX	10
chr10	135168956	135175077	PRAP1	10
chr10	14710603	14719476	FAM107B	10
chr10	14819827	14828236	SUV39H2	18
chr10	15031911	15037263	ACBD7	14
chr10	15031911	15037263	DCLRE1C	14
chr10	15054514	15057554	DCLRE1C	12
chr10	17154577	17159233	TRDMT1	22
chr10	17426715	17432873	ST8SIA6	16
chr10	17563962	17571822	ST8SIA6	17
chr10	18403633	18409362	CACNB2	13
chr10	18895128	18903037	ARL5B	24
chr10	19039906	19044013	ARL5B	13
chr10	19136260	19151861	ARL5B	13
chr10	19328287	19340986	ARL5B	10
chr10	20658089	20661047	NEBL	10
chr10	21452487	21466499	C10orf113	22
chr10	22531470	22544092	BMI1	19
chr10	22531470	22544092	SPAG6	19
chr10	22596988	22616639	BMI1	14
chr10	22596988	22616639	SPAG6	14
chr10	24968954	24972253	PRTFDC1	14
chr10	24968954	24972253	THNSL1	14
chr10	25018450	25023471	ARHGAP21	10
chr10	25018450	25023471	PRTFDC1	10
chr10	25018450	25023471	THNSL1	10
chr10	25365232	25371052	PRTFDC1	12
chr10	25365232	25371052	THNSL1	12
chr10	25399695	25406705	GPR158	19
chr10	25399695	25406705	THNSL1	19
chr10	27518139	27533953	ACBD5	21
chr10	28187692	28189528	MKX	13
chr10	28501134	28508504	MPP7	18
chr10	28614485	28618592	MPP7	11
chr10	28661084	28666980	MPP7	19
chr10	28788188	28793356	LOC220906	16
chr10	28788188	28793356	WAC	16
chr10	29191207	29206274	BAMBI	14
chr10	29210354	29219278	BAMBI	15
chr10	29232714	29242028	BAMBI	13
chr10	30645339	30649888	MTPAP	10
chr10	30675180	30678509	MTPAP	11
chr10	32163853	32175025	ARHGAP12	18
chr10	32213313	32238913	ARHGAP12	30
chr10	32408455	32441457	KIF5B	19
chr10	32663033	32676819	CCDC7	10
chr10	3970530	3991421	KLF6	18
chr10	4002433	4015778	KLF6	18
chr10	43247910	43251496	BMS1	11
chr10	43830767	43840789	RASGEF1A	14
chr10	43869624	43877430	FXYD4	10
chr10	45868398	45876199	ALOX5	20
chr10	47242335	47251074	PPYR1	14
chr10	48353992	48360011	GDF2	15
chr10	5044033	5070564	AKR1C1	14
chr10	5044033	5070564	AKR1C2	14
chr10	5044033	5070564	AKR1C3	14
chr10	50940680	50944976	AGAP8	15
chr10	5128997	5140560	AKR1C2	10
chr10	5128997	5140560	AKR1C3	10
chr10	5187625	5198845	AKR1C3	18
chr10	5321747	5340391	UCN3	18
chr10	5525184	5540990	CALML5	11
chr10	5525184	5540990	NET1	11
chr10	5525184	5540990	TUBAL3	11
chr10	5541166	5562252	CALML5	11
chr10	5541166	5562252	NET1	11
chr10	5541166	5562252	TUBAL3	11
chr10	5564771	5602800	CALML5	25
chr10	5648993	5666093	CALML5	10
chr10	590402	596188	C10orf108	13
chr10	60391438	60406020	LOC728640	10
chr10	60563564	60584857	BICC1	17
chr10	60563564	60584857	LOC728640	17
chr10	60827557	60842748	PHYHIPL	18
chr10	61362665	61385162	SLC16A9	13
chr10	61622540	61635620	CCDC6	21
chr10	61721549	61733410	CCDC6	26
chr10	61749147	61756782	CCDC6	13
chr10	65023990	65031260	LOC84989	12
chr10	65363118	65366634	LOC84989	12
chr10	680812	702083	C10orf108	14
chr10	69568092	69581242	DNAJC12	14
chr10	69907896	69917592	ATOH7	22
chr10	70747313	70750325	KIAA1279	11
chr10	70937982	70942092	VPS26A	16
chr10	70972161	70996184	HKDC1	27
chr10	71165296	71189631	TSPAN15	15
chr10	71192045	71230252	TSPAN15	23
chr10	72012409	72020585	NPFFR1	24
chr10	72144415	72148811	EIF4EBP2	14
chr10	72200597	72203657	EIF4EBP2	10
chr10	72252428	72277271	EIF4EBP2	22
chr10	72252428	72277271	PRF1	22
chr10	72334941	72340562	PRF1	21
chr10	72393038	72395912	PRF1	16
chr10	72562486	72570278	SGPL1	10
chr10	72606605	72614854	PCBD1	10
chr10	72606605	72614854	SGPL1	10
chr10	72625098	72628447	PCBD1	13
chr10	72625098	72628447	SGPL1	13
chr10	73862836	73870606	SPOCK2	10
chr10	75009992	75014272	FAM149B1	15
chr10	75383898	75390229	USP54	22
chr10	75624093	75678191	CAMK2G	30
chr10	77001301	77012717	COMTD1	18
chr10	77001301	77012717	VDAC2	18
chr10	77001301	77012717	ZNF503-AS1	18
chr10	77039716	77044137	COMTD1	15
chr10	77039716	77044137	VDAC2	15
chr10	77039716	77044137	ZNF503-AS1	15
chr10	77115930	77121046	ZNF503	13
chr10	77115930	77121046	ZNF503-AS1	13
chr10	77154049	77170794	ZNF503	12
chr10	77254080	77263468	ZNF503	10
chr10	8089834	8097512	GATA3	17
chr10	8089834	8097512	GATA3-AS1	17
chr10	81146151	81155512	ZCCHC24	13
chr10	86023668	86033117	C10orf99	14
chr10	86023668	86033117	CDHR1	14
chr10	86023668	86033117	FAM190B	14
chr10	86038802	86040767	CDHR1	14
chr10	8653490	8664889	GATA3	20
chr10	88101616	88109400	GRID1	17
chr10	88715945	88724999	AGAP11	11
chr10	88715945	88724999	C10orf116	11
chr10	88715945	88724999	GLUD1	11
chr10	89246526	89252459	MINPP1	13
chr10	89257555	89268831	MINPP1	21
chr10	89448080	89465187	PAPSS2	16
chr10	89599333	89607268	PTEN	27
chr10	90606009	90620133	ANKRD22	10
chr10	90638081	90650060	ANKRD22	15
chr10	91034615	91045560	IFIT2	20
chr10	91034615	91045560	IFIT3	20
chr10	95300904	95317214	MYOF	21
chr10	95300904	95317214	O3FAR1	21
chr10	95324395	95341924	MYOF	18
chr10	95324395	95341924	O3FAR1	18
chr10	97385289	97396714	ALDH18A1	16
chr10	97887720	97892410	CCNJ	12
chr10	98335266	98350139	TM9SF3	13
chr10	98589611	98597444	LCOR	12
chr10	98619010	98628207	LCOR	20
chr10	99223033	99230414	EXOSC1	12
chr10	99521768	99527310	AVPI1	15
chr10	99521768	99527310	SFRP5	15
chr10	99607705	99616110	SFRP5	19
chr10	99616478	99623370	SFRP5	10
chr11	100574256	100593620	ARHGAP42	23
chr11	100598155	100665649	ARHGAP42	25
chr11	101875712	101884117	YAP1	11
chr11	101917578	101919011	YAP1	11
chr11	101978673	101992947	C11orf70	13
chr11	101978673	101992947	YAP1	13
chr11	102022458	102031540	YAP1	14
chr11	102046887	102051314	YAP1	21
chr11	102060249	102065036	YAP1	10
chr11	102170606	102192801	BIRC3	26
chr11	102362930	102370307	MMP7	14
chr11	102362930	102370307	TMEM123	14
chr11	102396531	102403515	MMP7	13
chr11	102396531	102403515	TMEM123	13
chr11	102414879	102438064	MMP7	29
chr11	102414879	102438064	TMEM123	29
chr11	102460554	102485762	MMP7	31
chr11	102960892	102963980	DCUN1D5	15
chr11	1048761	1083750	MUC2	16
chr11	105069747	105075863	CARD16	17
chr11	105069747	105075863	CASP1	17
chr11	105069747	105075863	CASP5	17
chr11	10579709	10584507	MTRNR2L8	12
chr11	10579709	10584507	RNF141	12
chr11	107702965	107715356	SLC35F2	26
chr11	108418953	108427116	EXPH5	15
chr11	108461650	108465961	DDX10	12
chr11	108461650	108465961	EXPH5	12
chr11	108476417	108478392	EXPH5	10
chr11	108483201	108496696	DDX10	27
chr11	108483201	108496696	EXPH5	27
chr11	108534157	108543559	EXPH5	18
chr11	10861903	10868113	SNORD97	12
chr11	10902270	10908851	SNORD97	10
chr11	110295475	110298075	FDX1	10
chr11	111223198	111236119	C11orf53	12
chr11	111223198	111236119	C11orf92	12
chr11	111223198	111236119	C11orf93	12
chr11	111223198	111236119	POU2AF1	12
chr11	111882811	111888792	C11orf52	14
chr11	111882811	111888792	DLAT	14
chr11	111943608	111946698	DLAT	18
chr11	111984271	112006074	DLAT	19
chr11	111984271	112006074	IL18	19
chr11	111984271	112006074	SDHD	19
chr11	113326343	113347640	ANKK1	11
chr11	113326343	113347640	DRD2	11
chr11	113373854	113379627	ANKK1	21
chr11	113373854	113379627	DRD2	21
chr11	113398961	113404932	ANKK1	13
chr11	113398961	113404932	DRD2	13
chr11	113593600	113602534	TMPRSS5	17
chr11	113593600	113602534	ZW10	17
chr11	11470179	11475420	GALNTL4	12
chr11	115417764	115421960	CADM1	17
chr11	116561621	116569438	APOA5	18
chr11	116676846	116682585	APOA5	18
chr11	116721718	116726914	APOA5	11
chr11	117065221	117074258	LOC100652768	13
chr11	117065221	117074258	SIDT2	13
chr11	117678630	117696180	DSCAML1	16
chr11	117697995	117705715	DSCAML1	18
chr11	117697995	117705715	FXYD6	18
chr11	117697995	117705715	TMPRSS13	18
chr11	117797257	117803821	TMPRSS13	18
chr11	117810372	117814094	TMPRSS13	21
chr11	118064030	118070547	MPZL2	12
chr11	118064030	118070547	MPZL3	12
chr11	118064030	118070547	SCN2B	12
chr11	118064030	118070547	SCN4B	12
chr11	118070723	118075704	AMICA1	10
chr11	118070723	118075704	MPZL2	10
chr11	118070723	118075704	MPZL3	10
chr11	118070723	118075704	SCN2B	10
chr11	118070723	118075704	SCN4B	10
chr11	118081515	118086852	MPZL2	13
chr11	118081515	118086852	MPZL3	13
chr11	118081515	118086852	SCN2B	13
chr11	118081515	118086852	SCN4B	13
chr11	118108947	118119071	MPZL2	15
chr11	118108947	118119071	MPZL3	15
chr11	118108947	118119071	SCN2B	15
chr11	118108947	118119071	SCN4B	15
chr11	118188744	118194154	MPZL2	10
chr11	118188744	118194154	MPZL3	10
chr11	118229210	118231674	CD3E	17
chr11	118229210	118231674	MPZL2	17
chr11	118294242	118297218	UBE4A	10
chr11	118886268	118902506	CCDC84	17
chr11	118886268	118902506	DPAGT1	17
chr11	119987868	120010982	OAF	25
chr11	119987868	120010982	POU2F3	25
chr11	119987868	120010982	TRIM29	25
chr11	120038481	120041487	OAF	15
chr11	120038481	120041487	TRIM29	15
chr11	120157898	120184012	ARHGEF12	27
chr11	120157898	120184012	OAF	27
chr11	120157898	120184012	POU2F3	27
chr11	120201355	120213644	ARHGEF12	22
chr11	12062400	12076231	MICAL2	26
chr11	12083121	12103098	MICAL2	29
chr11	12249602	12264666	MICALCL	17
chr11	12300000	12304327	PARVA	17
chr11	123447848	123465848	GRAMD1B	13
chr11	124491768	124496629	SIAE	12
chr11	124701540	124707481	VSIG2	13
chr11	129009642	129019747	ARHGAP32	27
chr11	129057151	129063529	ARHGAP32	23
chr11	129144738	129161049	ARHGAP32	21
chr11	129144738	129161049	BARX2	21
chr11	129180977	129202912	ARHGAP32	29
chr11	129180977	129202912	BARX2	29
chr11	129669739	129675137	TMEM45B	10
chr11	129682360	129711913	TMEM45B	25
chr11	129712459	129737680	TMEM45B	21
chr11	130200415	130202505	ZBTB44	11
chr11	13024285	13041883	RASSF10	19
chr11	13054892	13069717	RASSF10	12
chr11	130851472	130855394	SNX19	17
chr11	13111213	13143885	RASSF10	22
chr11	134200759	134206673	GLB1L2	12
chr11	134407731	134416268	LOC283177	13
chr11	13941142	13953102	SPON1	19
chr11	14012609	14016013	SPON1	11
chr11	1402785	1406059	BRSK2	16
chr11	14035287	14038919	SPON1	22
chr11	14736618	14738269	CYP2R1	10
chr11	14864755	14866913	CYP2R1	10
chr11	16690475	16692627	C11orf58	11
chr11	16937659	16948916	PLEKHA7	18
chr11	16997290	17012009	PLEKHA7	13
chr11	1709637	1715922	KRTAP5-3	12
chr11	18427256	18431295	LDHA	12
chr11	18427256	18431295	LDHC	12
chr11	1845490	1860227	CTSD	17
chr11	1845490	1860227	SYT8	17
chr11	18543009	18554523	LDHC	22
chr11	18543009	18554523	UEVLD	22
chr11	21579975	21591109	ANO5	12
chr11	2211256	2246070	ASCL2	26
chr11	2211256	2246070	IGF2	26
chr11	2211256	2246070	IGF2-AS	26
chr11	2211256	2246070	INS	26
chr11	2211256	2246070	TSPAN32	26
chr11	22654722	22658550	FANCF	14
chr11	22687304	22700202	FANCF	14
chr11	22721166	22726167	FANCF	17
chr11	2276823	2294695	ASCL2	19
chr11	2276823	2294695	INS	19
chr11	2276823	2294695	TSPAN32	19
chr11	2314528	2329653	ASCL2	15
chr11	2314528	2329653	CD81	15
chr11	2314528	2329653	TSPAN32	15
chr11	23805672	23812737	LUZP2	10
chr11	2439546	2442973	KCNQ1	10
chr11	2544606	2558171	KCNQ1	22
chr11	27408711	27425432	LGR4	12
chr11	2755953	2763900	CDKN1C	14
chr11	2880226	2884893	CDKN1C	16
chr11	2880226	2884893	PHLDA2	16
chr11	2880226	2884893	SLC22A18	16
chr11	2880226	2884893	SLC22A18AS	16
chr11	2909394	2941175	CDKN1C	20
chr11	2909394	2941175	PHLDA2	20
chr11	2909394	2941175	SLC22A18	20
chr11	2909394	2941175	SLC22A18AS	20
chr11	2909394	2941175	SNORA54	20
chr11	2942416	2956884	CDKN1C	12
chr11	2942416	2956884	PHLDA2	12
chr11	2942416	2956884	SLC22A18	12
chr11	2942416	2956884	SLC22A18AS	12
chr11	2942416	2956884	SNORA54	12
chr11	33197543	33212093	HIPK3	15
chr11	34604571	34613436	EHF	12
chr11	34613470	34638218	EHF	19
chr11	34613470	34638218	ELF5	19
chr11	34638246	34679836	EHF	23
chr11	34698141	34708443	EHF	23
chr11	34766680	34781365	EHF	11
chr11	34843721	34850456	APIP	19
chr11	34843721	34850456	EHF	19
chr11	34949832	34953411	APIP	12
chr11	35024260	35036718	APIP	23
chr11	35024260	35036718	CD44	23
chr11	36313636	36336661	COMMD9	17
chr11	36313636	36336661	PRR5L	17
chr11	363284	365710	SIGIRR	10
chr11	36347978	36352898	PRR5L	13
chr11	36374939	36413284	COMMD9	23
chr11	36374939	36413284	PRR5L	23
chr11	368108	372248	SIGIRR	10
chr11	43428566	43435638	API5	15
chr11	4479349	4490196	TRIM21	13
chr11	45899958	45909875	GYLTL1B	23
chr11	45899958	45909875	MAPK8IP1	23
chr11	45899958	45909875	PEX16	23
chr11	45899958	45909875	SLC35C1	23
chr11	468259	471671	SIGIRR	11
chr11	47350275	47362202	MYBPC3	25
chr11	47350275	47362202	NR1H3	25
chr11	551770	556752	C11orf35	10
chr11	551770	556752	CDHR5	10
chr11	551770	556752	DRD4	10
chr11	551770	556752	IRF7	10
chr11	551770	556752	LRRC56	10
chr11	551770	556752	RASSF7	10
chr11	58326578	58336853	LPXN	17
chr11	59322748	59334460	OSBP	18
chr11	59440767	59466671	OSBP	15
chr11	59440767	59466671	PATL1	15
chr11	59468040	59483911	OSBP	29
chr11	60752513	60757186	TMEM109	15
chr11	61274631	61284728	SYT7	15
chr11	61344117	61358814	DAGLA	21
chr11	61344117	61358814	SYT7	21
chr11	61391370	61398668	DAGLA	13
chr11	61391370	61398668	SYT7	13
chr11	61432827	61436237	C11orf9	10
chr11	61432827	61436237	DAGLA	10
chr11	61432827	61436237	SYT7	10
chr11	61446229	61488593	C11orf9	17
chr11	61446229	61488593	DAGLA	17
chr11	61446229	61488593	RPLP0P2	17
chr11	61493049	61503572	DAGLA	17
chr11	61518804	61537974	C11orf9	24
chr11	61518804	61537974	DAGLA	24
chr11	61554040	61562583	C11orf10	25
chr11	61554040	61562583	FADS1	25
chr11	61554040	61562583	FEN1	25
chr11	61554040	61562583	MIR611	25
chr11	61554040	61562583	MYRF	25
chr11	61579890	61585931	FADS1	23
chr11	61579890	61585931	FADS2	23
chr11	61579890	61585931	MIR1908	23
chr11	61593275	61603173	FADS2	12
chr11	61714175	61752245	FTH1	29
chr11	61765085	61770700	FTH1	11
chr11	61807013	61823700	FTH1	16
chr11	62223121	62230733	SCGB1A1	18
chr11	62387429	62392395	MTA2	16
chr11	62443770	62451076	BSCL2	17
chr11	62443770	62451076	C11orf48	17
chr11	62443770	62451076	C11orf83	17
chr11	62443770	62451076	MTA2	17
chr11	62443770	62451076	SNORA57	17
chr11	62471036	62485960	BSCL2	15
chr11	62471036	62485960	C11orf48	15
chr11	62471036	62485960	C11orf83	15
chr11	62471036	62485960	NXF1	15
chr11	62471036	62485960	SNORA57	15
chr11	62471036	62485960	TMEM179B	15
chr11	62489108	62500574	NXF1	17
chr11	62489108	62500574	TMEM179B	17
chr11	62527631	62531022	WDR74	17
chr11	62596672	62611719	WDR74	20
chr11	63285030	63293817	PLA2G16	12
chr11	63285030	63293817	RARRES3	12
chr11	63373665	63404582	ATL3	25
chr11	63373665	63404582	HRASLS2	25
chr11	63373665	63404582	PLA2G16	25
chr11	63373665	63404582	RARRES3	25
chr11	63528632	63538076	MARK2	21
chr11	63644136	63661063	COX8A	10
chr11	63644136	63661063	MARK2	10
chr11	64070604	64113932	CCDC88B	13
chr11	64070604	64113932	DNAJC4	13
chr11	64070604	64113932	ESRRA	13
chr11	64070604	64113932	FKBP2	13
chr11	64070604	64113932	KCNK4	13
chr11	64070604	64113932	PLCB3	13
chr11	64070604	64113932	VEGFB	13
chr11	64139040	64141817	CCDC88B	22
chr11	64139040	64141817	ESRRA	22
chr11	64139040	64141817	GPR137	22
chr11	64139040	64141817	PRDX5	22
chr11	64139040	64141817	RPS6KA4	22
chr11	64320586	64328702	SLC22A11	19
chr11	64329042	64340534	SLC22A11	31
chr11	64490583	64493943	PYGM	11
chr11	64731314	64742285	ARL2-SNX15	14
chr11	64731314	64742285	ATG2A	14
chr11	64731314	64742285	BATF2	14
chr11	64731314	64742285	SAC3D1	14
chr11	64731314	64742285	SNX15	14
chr11	64760412	64770476	ARL2-SNX15	11
chr11	64760412	64770476	BATF2	11
chr11	64770482	64777289	ARL2-SNX15	27
chr11	64877487	64891535	TM7SF2	17
chr11	65219787	65227083	MALAT1	14
chr11	65232712	65279417	KCNK7	22
chr11	65232712	65279417	MALAT1	22
chr11	65376372	65386924	KCNK7	13
chr11	65635692	65642285	CFL1	10
chr11	65635692	65642285	OVOL1	10
chr11	65635692	65642285	SART1	10
chr11	65635692	65642285	SNX32	10
chr11	65635692	65642285	TSGA10IP	10
chr11	66023894	66026889	KLC2	21
chr11	66023894	66026889	TMEM151A	21
chr11	66032555	66038807	TMEM151A	15
chr11	66731852	66755548	C11orf86	19
chr11	67323404	67333074	ACY3	13
chr11	67323404	67333074	CABP2	13
chr11	67323404	67333074	GSTP1	13
chr11	67323404	67333074	NDUFV1	13
chr11	67323404	67333074	NUDT8	13
chr11	67323404	67333074	PITPNM1	13
chr11	67323404	67333074	TBX10	13
chr11	67492677	67498588	ACY3	22
chr11	67492677	67498588	ALDH3B2	22
chr11	67769915	67800560	ALDH3B1	25
chr11	67862597	67877859	ALDH3B1	12
chr11	67862597	67877859	UNC93B1	12
chr11	68063007	68072301	LRP5	18
chr11	68076415	68101427	LRP5	19
chr11	68449605	68453772	GAL	19
chr11	69016027	69080885	MYEOV	28
chr11	69187493	69199554	CCND1	27
chr11	69187493	69199554	MYEOV	27
chr11	69230184	69238969	MYEOV	14
chr11	69306241	69313141	MYEOV	16
chr11	69513829	69522849	FGF4	14
chr11	69630463	69648774	FGF3	25
chr11	69630463	69648774	FGF4	25
chr11	69648820	69659000	FGF3	12
chr11	69648820	69659000	FGF4	12
chr11	69831224	69848439	ANO1	10
chr11	69922258	69931082	ANO1	22
chr11	69953674	69964128	ANO1	11
chr11	70003201	70009459	ANO1	22
chr11	74126626	74132704	KCNE3	26
chr11	74126626	74132704	PGM2L1	26
chr11	74169224	74180374	KCNE3	15
chr11	74169224	74180374	PGM2L1	15
chr11	74241859	74247664	KCNE3	21
chr11	74851920	74884950	SLCO2B1	19
chr11	75076248	75100935	ARRB1	20
chr11	75076248	75100935	KLHL35	20
chr11	75076248	75100935	SNORD15A	20
chr11	75076248	75100935	SNORD15B	20
chr11	75223805	75240526	KLHL35	17
chr11	75342027	75347413	MOGAT2	13
chr11	75442174	75448967	DGAT2	19
chr11	75442174	75448967	MOGAT2	19
chr11	75442174	75448967	UVRAG	19
chr11	75493205	75499483	DGAT2	16
chr11	75493205	75499483	MOGAT2	16
chr11	75493205	75499483	UVRAG	16
chr11	75855291	75867353	WNT11	13
chr11	76001346	76004105	WNT11	14
chr11	7615444	7631490	PPFIBP2	11
chr11	76850144	76861281	CAPN5	15
chr11	76850144	76861281	OMP	15
chr11	76897530	76904483	OMP	15
chr11	77176583	77187991	PAK1	14
chr11	77224826	77228539	AQP11	12
chr11	77224826	77228539	PAK1	12
chr11	82390274	82395484	FAM181B	10
chr11	82800527	82806639	RAB30	15
chr11	85447883	85474277	CCDC89	15
chr11	85447883	85474277	SYTL2	15
chr11	85482901	85493785	CCDC89	14
chr11	85482901	85493785	SYTL2	14
chr11	85494420	85504015	SYTL2	14
chr11	85504711	85513821	SYTL2	13
chr11	85519587	85529645	SYTL2	12
chr11	85531238	85547336	SYTL2	25
chr11	86275705	86311239	ME3	28
chr11	86339866	86353903	ME3	11
chr11	86369253	86391997	ME3	13
chr11	86482313	86530727	PRSS23	31
chr11	93469125	93479363	C11orf54	18
chr11	93469125	93479363	SCARNA9	18
chr11	93469125	93479363	SNORA1	18
chr11	93469125	93479363	SNORA18	18
chr11	93469125	93479363	SNORA32	18
chr11	93469125	93479363	SNORA8	18
chr11	93516257	93520856	C11orf54	15
chr11	9403774	9409482	SNORA23	11
chr11	94225103	94228399	ANKRD49	17
chr11	94225103	94228399	FUT4	17
chr11	94225103	94228399	MRE11A	17
chr11	94252066	94287888	ANKRD49	11
chr11	94252066	94287888	FUT4	11
chr11	94252066	94287888	MRE11A	11
chr11	94252066	94287888	PIWIL4	11
chr11	94371365	94387269	FUT4	12
chr11	94371365	94387269	PIWIL4	12
chr11	94705225	94708727	CWC15	18
chr11	94757032	94762746	CWC15	10
chr11	94757032	94762746	ENDOD1	10
chr11	94805413	94815777	ENDOD1	16
chr11	94838828	94846435	ENDOD1	12
chr11	94878526	94887158	ENDOD1	16
chr11	94878526	94887158	SESN3	16
chr11	95096040	95100368	SESN3	10
chr11	9526672	9539957	SNORA23	13
chr11	95654485	95659399	MTMR2	22
chr11	95722073	95728104	MTMR2	11
chr11	95743195	95751665	MTMR2	20
chr11	95978538	95982066	MAML2	10
chr11	95989020	95994929	MAML2	12
chr11	96003837	96007906	MAML2	12
chr11	96031764	96052722	CCDC82	25
chr11	96031764	96052722	JRKL	25
chr11	96031764	96052722	MAML2	25
chr11	96069724	96077922	CCDC82	15
chr11	96069724	96077922	JRKL	15
chr11	96069724	96077922	MAML2	15
chr12	101233834	101242023	ANO4	11
chr12	101990514	102016599	CHPT1	21
chr12	101990514	102016599	MYBPC1	21
chr12	101990514	102016599	SPIC	21
chr12	102813059	102818518	IGF1	20
chr12	102952739	102963344	IGF1	10
chr12	103289386	103298476	PAH	11
chr12	103307869	103318197	PAH	12
chr12	103483842	103491173	C12orf42	16
chr12	103827291	103829094	C12orf42	12
chr12	103862366	103865092	C12orf42	14
chr12	104231465	104261818	HSP90B1	28
chr12	104231465	104261818	MIR3652	28
chr12	104231465	104261818	NT5DC3	28
chr12	10512397	10528894	KLRC1	11
chr12	10512397	10528894	KLRC3	11
chr12	105378728	105382194	SLC41A2	18
chr12	10544535	10550545	KLRC4	10
chr12	10544535	10550545	KLRK1	10
chr12	105671688	105677057	APPL2	20
chr12	105705846	105716520	APPL2	21
chr12	10587423	10594760	KLRC3	11
chr12	10587423	10594760	KLRC4-KLRK1	11
chr12	106674558	106687212	POLR3B	29
chr12	106688581	106698543	TCP11L2	14
chr12	107035771	107045589	RIC8B	17
chr12	110085527	110089486	FAM222A	13
chr12	110085527	110089486	FAM222A-AS1	13
chr12	110085527	110089486	MMAB	13
chr12	110130080	110137999	FAM222A	17
chr12	110130080	110137999	FAM222A-AS1	17
chr12	110209543	110213743	FAM222A-AS1	13
chr12	112005935	112012484	ATXN2	24
chr12	112202967	112223866	ALDH2	10
chr12	113273356	113281748	OAS1	22
chr12	113358239	113378755	OAS1	23
chr12	113358239	113378755	OAS2	23
chr12	113358239	113378755	OAS3	23
chr12	113657627	113688618	IQCD	20
chr12	113657627	113688618	RASAL1	20
chr12	113657627	113688618	TPCN1	20
chr12	115047756	115050766	TBX3	12
chr12	115091742	115102599	TBX3	25
chr12	115115769	115124090	TBX3	20
chr12	115885409	115897813	MED13L	18
chr12	115899616	115919883	MED13L	23
chr12	115941370	115950740	MED13L	26
chr12	116925364	116948312	MED13L	26
chr12	117028094	117032798	MED13L	10
chr12	117064799	117085218	RNFT2	25
chr12	117094692	117102861	RNFT2	17
chr12	117347877	117350452	HRK	13
chr12	117525757	117551891	TESC	30
chr12	117631858	117634452	TESC	10
chr12	118405138	118408871	WSB2	10
chr12	118452867	118456251	VSIG10	14
chr12	118452867	118456251	WSB2	14
chr12	118524750	118530684	VSIG10	10
chr12	118524750	118530684	WSB2	10
chr12	118533005	118546635	VSIG10	16
chr12	118533005	118546635	WSB2	16
chr12	120739111	120741313	PXN	18
chr12	121062549	121065090	ACADS	14
chr12	121062549	121065090	CABP1	14
chr12	121062549	121065090	MLEC	14
chr12	121077021	121081609	ACADS	14
chr12	121077021	121081609	CABP1	14
chr12	121077021	121081609	MLEC	14
chr12	121104954	121110049	CABP1	11
chr12	121104954	121110049	MLEC	11
chr12	121111067	121135744	ACADS	26
chr12	121111067	121135744	CABP1	26
chr12	121111067	121135744	MLEC	26
chr12	121359758	121364856	HNF1A	13
chr12	121359758	121364856	HNF1A-AS1	13
chr12	121359758	121364856	SPPL3	13
chr12	121366256	121371778	HNF1A	24
chr12	121366256	121371778	HNF1A-AS1	24
chr12	121366256	121371778	SPPL3	24
chr12	121389957	121412550	HNF1A	17
chr12	121389957	121412550	HNF1A-AS1	17
chr12	121389957	121412550	OASL	17
chr12	121389957	121412550	SPPL3	17
chr12	121469833	121479248	HNF1A	17
chr12	121469833	121479248	HNF1A-AS1	17
chr12	121469833	121479248	OASL	17
chr12	12174731	12190498	BCL2L14	14
chr12	122218565	122247434	TMEM120B	21
chr12	122930306	122956615	ZCCHC8	25
chr12	123208895	123216578	DENR	18
chr12	123397293	123407277	VPS37B	10
chr12	123423306	123438545	OGFOD2	25
chr12	123502001	123514192	OGFOD2	14
chr12	123846841	123851584	SBNO1	23
chr12	123846841	123851584	SETD8	23
chr12	12417243	12421534	BCL2L14	13
chr12	12417243	12421534	MANSC1	13
chr12	12482391	12490599	LRP6	18
chr12	12482391	12490599	MANSC1	18
chr12	12499984	12513559	LRP6	16
chr12	12499984	12513559	MANSC1	16
chr12	125065671	125075114	NCOR2	23
chr12	125081190	125126942	NCOR2	28
chr12	12524872	12541240	MANSC1	17
chr12	12544037	12562268	DUSP16	24
chr12	12544037	12562268	MANSC1	24
chr12	125601113	125612832	BRI3BP	19
chr12	12581638	12610148	DUSP16	29
chr12	12581638	12610148	MANSC1	29
chr12	12679110	12702760	DUSP16	15
chr12	12727340	12746998	DUSP16	20
chr12	12747355	12757033	DUSP16	16
chr12	12925851	12934078	GPR19	20
chr12	12937423	12968846	GPR19	29
chr12	12937423	12968846	GPRC5A	29
chr12	12937423	12968846	RPL13AP20	29
chr12	12985173	13001352	GPRC5A	28
chr12	130526486	130533597	FZD10	14
chr12	130563103	130565568	FZD10	10
chr12	130563103	130565568	LOC100190940	10
chr12	130565605	130574192	FZD10	14
chr12	130565605	130574192	LOC100190940	14
chr12	130581346	130587894	FZD10	16
chr12	130581346	130587894	LOC100190940	16
chr12	130608423	130635678	FZD10	19
chr12	130644859	130649288	FZD10	12
chr12	130667477	130674114	FZD10	14
chr12	130737287	130742130	FZD10	16
chr12	130737287	130742130	PIWIL1	16
chr12	13078615	13081601	GPRC5A	19
chr12	13078615	13081601	HTR7P1	19
chr12	130820092	130827561	PIWIL1	21
chr12	130820092	130827561	RIMBP2	21
chr12	131038540	131050349	PIWIL1	17
chr12	131038540	131050349	RIMBP2	17
chr12	133020611	133025285	FBRSL1	11
chr12	133026649	133031823	FBRSL1	18
chr12	133046725	133051649	FBRSL1	17
chr12	13392343	13398286	EMP1	21
chr12	13488715	13497111	C12orf36	28
chr12	13513031	13544925	C12orf36	26
chr12	13553225	13559827	C12orf36	11
chr12	13678655	13698268	C12orf36	23
chr12	14091756	14096870	GRIN2B	20
chr12	14099680	14106702	GRIN2B	22
chr12	14130963	14149763	GRIN2B	25
chr12	14401154	14418166	ATF7IP	13
chr12	14508067	14510745	ATF7IP	10
chr12	14705139	14724197	PLBD1	12
chr12	14903590	14906796	GUCY2C	13
chr12	14903590	14906796	HIST4H4	13
chr12	149764	153599	IQSEC3	14
chr12	15061743	15068026	ARHGDIB	10
chr12	15061743	15068026	ERP27	10
chr12	15080218	15091961	ARHGDIB	12
chr12	15080218	15091961	ERP27	12
chr12	15838657	15847373	EPS8	22
chr12	15858214	15874873	EPS8	17
chr12	15877664	15891005	EPS8	13
chr12	160097	164577	IQSEC3	13
chr12	1766214	1783139	ADIPOR2	12
chr12	1766214	1783139	FBXL14	12
chr12	19170541	19180667	PLEKHA5	11
chr12	20169295	20173408	PDE3A	12
chr12	20916023	20918698	SLCO1B3	14
chr12	20970597	20986968	SLCO1B3	27
chr12	212837	219019	IQSEC3	15
chr12	21965711	21981868	ABCC9	19
chr12	21965711	21981868	CMAS	19
chr12	21965711	21981868	KCNJ8	19
chr12	22482374	22490525	ST8SIA1	10
chr12	22559481	22572527	ST8SIA1	20
chr12	22585991	22592168	ST8SIA1	27
chr12	26272981	26280990	BHLHE41	10
chr12	26304749	26312525	BHLHE41	16
chr12	26390237	26403710	BHLHE41	16
chr12	26390237	26403710	SSPN	16
chr12	26886978	26915710	ITPR2	14
chr12	27088164	27093356	ASUN	17
chr12	27088164	27093356	FGFR1OP2	17
chr12	27338028	27350058	ARNTL2	10
chr12	27338028	27350058	STK38L	10
chr12	27394958	27409727	ARNTL2	13
chr12	27394958	27409727	STK38L	13
chr12	27422917	27439254	ARNTL2	17
chr12	27422917	27439254	STK38L	17
chr12	27599687	27607502	PPFIBP1	19
chr12	27698029	27720276	PPFIBP1	30
chr12	27758653	27789263	MRPS35	26
chr12	27758653	27789263	PPFIBP1	26
chr12	27898512	27908522	MRPS35	11
chr12	27898512	27908522	REP15	11
chr12	29370999	29377115	FAR2	15
chr12	29391377	29397936	FAR2	12
chr12	30697714	30701600	IPO8	12
chr12	31379043	31392156	FAM60A	17
chr12	31638245	31648266	DENND5B	10
chr12	31770462	31776472	DENND5B	14
chr12	31802291	31809817	DENND5B	16
chr12	31893198	31915305	AMN1	23
chr12	32099189	32107635	C12orf35	18
chr12	32107719	32115479	AMN1	21
chr12	33043436	33066814	PKP2	17
chr12	33067050	33076570	PKP2	15
chr12	3768552	3773427	EFCAB4B	13
chr12	42442393	42444326	GXYLT1	14
chr12	44239631	44243582	TMEM117	24
chr12	45607495	45612502	PLEKHA8P1	30
chr12	45675485	45680125	PLEKHA8P1	11
chr12	47424975	47436284	AMIGO2	25
chr12	48133100	48142792	SLC48A1	10
chr12	50035358	50039339	FMNL3	11
chr12	50035358	50039339	PRPF40B	11
chr12	50225360	50228158	BCDIN3D	10
chr12	50225360	50228158	FAIM2	10
chr12	50225360	50228158	TMBIM6	10
chr12	50256594	50266745	BCDIN3D	27
chr12	50256594	50266745	FAIM2	27
chr12	50275200	50296548	BCDIN3D	22
chr12	50275200	50296548	FAIM2	22
chr12	50330965	50365403	AQP6	29
chr12	50330965	50365403	FAIM2	29
chr12	50330965	50365403	RACGAP1	29
chr12	50474030	50480537	ASIC1	22
chr12	50474030	50480537	GPD1	22
chr12	50474030	50480537	RACGAP1	22
chr12	50624919	50657050	LIMA1	26
chr12	50663733	50673789	LIMA1	11
chr12	51177226	51185845	ATF1	18
chr12	51177226	51185845	DIP2B	18
chr12	51177226	51185845	METTL7A	18
chr12	51398228	51405020	METTL7A	13
chr12	51398228	51405020	SLC11A2	13
chr12	51775869	51802916	BIN2	25
chr12	51775869	51802916	GALNT6	25
chr12	5230729	5232671	KCNA5	10
chr12	52532580	52644917	KRT80	31
chr12	52532580	52644917	KRT83	31
chr12	52532580	52644917	KRT86	31
chr12	52652805	52659024	KRT7	14
chr12	52652805	52659024	KRT83	14
chr12	52652805	52659024	KRT86	14
chr12	52695835	52708729	KRT86	22
chr12	52737528	52742865	KRT85	12
chr12	52737528	52742865	KRT86	12
chr12	52844916	52850387	KRT85	17
chr12	52886055	52895109	KRT5	12
chr12	52886055	52895109	KRT71	12
chr12	52886055	52895109	KRT74	12
chr12	52911252	52921945	KRT5	18
chr12	52911252	52921945	KRT6B	18
chr12	52911252	52921945	KRT6C	18
chr12	52911252	52921945	KRT71	18
chr12	52911252	52921945	KRT74	18
chr12	52967841	52978562	KRT5	13
chr12	52967841	52978562	KRT71	13
chr12	52967841	52978562	KRT74	13
chr12	53250460	53257780	KRT18	13
chr12	53250460	53257780	KRT3	13
chr12	53250460	53257780	KRT4	13
chr12	53258132	53282473	KRT18	23
chr12	53258132	53282473	KRT3	23
chr12	53258132	53282473	KRT8	23
chr12	53287856	53327037	KRT18	20
chr12	53287856	53327037	KRT8	20
chr12	53330531	53351933	KRT18	27
chr12	53357653	53376449	KRT18	24
chr12	53381472	53390247	KRT18	21
chr12	53381472	53390247	KRT8	21
chr12	53381472	53390247	LOC283335	21
chr12	53811444	53816287	NPFF	26
chr12	53811444	53816287	PCBP2	26
chr12	53950603	53960838	NPFF	20
chr12	54190150	54194419	HOXC12	15
chr12	54216442	54224954	HOXC12	23
chr12	54360219	54396424	HOXC12	29
chr12	54360219	54396424	HOXC8	29
chr12	54408573	54414419	HOXC12	19
chr12	54408573	54414419	HOXC8	19
chr12	54581477	54586185	MIR3198-2	19
chr12	54670401	54683763	MIR3198-2	15
chr12	54670401	54683763	NFE2	15
chr12	54693197	54696751	MIR3198-2	18
chr12	54717415	54732722	MIR3198-2	20
chr12	5484875	5490542	NTF3	10
chr12	56042972	56046731	METTL7B	10
chr12	56042972	56046731	RDH5	10
chr12	56347954	56353347	DGKA	22
chr12	56495238	56502172	ERBB3	24
chr12	56495238	56502172	PA2G4	24
chr12	56682541	56696764	CS	16
chr12	56682541	56696764	IL23A	16
chr12	56853151	56864489	GLS2	12
chr12	56909777	56923673	GLS2	20
chr12	57359235	57361796	MYO1A	13
chr12	57359235	57361796	TAC3	13
chr12	57471059	57475603	MYO1A	17
chr12	57477571	57485606	MYO1A	29
chr12	57477571	57485606	TAC3	29
chr12	57671965	57678869	NDUFA4L2	14
chr12	57671965	57678869	SHMT2	14
chr12	59446963	59454699	LRIG3	17
chr12	6300365	6351942	CD9	12
chr12	6300365	6351942	PLEKHG6	12
chr12	63265146	63270024	PPM1H	13
chr12	63283569	63288815	PPM1H	20
chr12	63357951	63367460	PPM1H	21
chr12	63368954	63374191	PPM1H	18
chr12	6380060	6414189	CD9	28
chr12	6380060	6414189	LTBR	28
chr12	6380060	6414189	PLEKHG6	28
chr12	6380060	6414189	SCNN1A	28
chr12	6380060	6414189	TNFRSF1A	28
chr12	6414925	6457484	PLEKHG6	18
chr12	6414925	6457484	SCNN1A	18
chr12	6414925	6457484	TNFRSF1A	18
chr12	6467003	6488513	PLEKHG6	12
chr12	6467003	6488513	SCNN1A	12
chr12	6467003	6488513	TAPBPL	12
chr12	65282065	65290179	WIF1	15
chr12	65504992	65510352	WIF1	14
chr12	6601033	6604810	TAPBPL	19
chr12	66522882	66527461	LLPH	17
chr12	67983167	67990197	DYRK2	24
chr12	68139884	68145984	DYRK2	15
chr12	68185014	68194022	DYRK2	18
chr12	68312134	68324989	DYRK2	22
chr12	68977051	68980474	MDM2	12
chr12	69717797	69745251	LYZ	19
chr12	69717797	69745251	YEATS4	19
chr12	6994218	7002493	PHB2	22
chr12	7005730	7016562	PHB2	14
chr12	70441822	70449138	KCNMB4	23
chr12	70514046	70518151	KCNMB4	11
chr12	70697780	70700538	KCNMB4	16
chr12	70926160	70948502	KCNMB4	24
chr12	70926160	70948502	PTPRB	24
chr12	70948564	70957930	KCNMB4	18
chr12	70948564	70957930	PTPRB	18
chr12	71127241	71152899	PTPRR	24
chr12	71127241	71152899	TSPAN8	24
chr12	71434474	71442047	PTPRR	12
chr12	71434474	71442047	TSPAN8	12
chr12	71543473	71561957	PTPRR	23
chr12	71543473	71561957	TSPAN8	23
chr12	71575684	71578336	PTPRR	10
chr12	71575684	71578336	TSPAN8	10
chr12	71587132	71597492	PTPRR	11
chr12	71587132	71597492	TSPAN8	11
chr12	71606033	71613530	PTPRR	11
chr12	71606033	71613530	TSPAN8	11
chr12	75280183	75291114	KCNC2	22
chr12	75334402	75344340	KCNC2	10
chr12	75917928	75925309	GLIPR1	13
chr12	76319875	76395914	PHLDA1	31
chr12	76400376	76433130	PHLDA1	30
chr12	7733220	7739296	APOBEC1	24
chr12	7816334	7821428	APOBEC1	19
chr12	79255581	79261658	SYT1	15
chr12	79270659	79278415	SYT1	17
chr12	7993945	8014991	SLC2A14	10
chr12	7993945	8014991	SLC2A3	10
chr12	83026904	83030376	TMTC2	19
chr12	87831730	87837035	MKRN9P	18
chr12	87852904	87855909	MKRN9P	10
chr12	88573013	88578383	TMTC3	13
chr12	88943306	88975993	KITLG	18
chr12	89137764	89150666	KITLG	14
chr12	89312573	89332839	KITLG	27
chr12	89334387	89362331	KITLG	23
chr12	89601363	89609032	DUSP6	11
chr12	89615641	89633980	DUSP6	28
chr12	89654918	89661542	DUSP6	10
chr12	89760472	89789508	DUSP6	24
chr12	89898144	89921144	GALNT4	18
chr12	89898144	89921144	POC1B	18
chr12	89898144	89921144	POC1B-GALNT4	18
chr12	89935697	89940013	POC1B	13
chr12	89935697	89940013	POC1B-GALNT4	13
chr12	90167498	90175680	ATP2B1	15
chr12	90336238	90348806	ATP2B1	21
chr12	90352081	90368054	ATP2B1	20
chr12	92526668	92542048	BTG1	20
chr12	93702328	93719953	NUDT4P1	17
chr12	94944106	94958094	TMCC3	19
chr12	96335560	96337911	AMDHD1	19
chr12	96464519	96469437	LTA4H	13
chr12	98891430	98899294	SNORA53	23
chr12	99049006	99051949	SNORA53	18
chr13	100144844	100160475	CLYBL	11
chr13	100144844	100160475	TM9SF2	11
chr13	100577784	100579919	PCCA	10
chr13	100577784	100579919	ZIC2	10
chr13	100617504	100625285	PCCA	27
chr13	100617504	100625285	ZIC2	27
chr13	100628733	100649821	PCCA	24
chr13	100628733	100649821	ZIC2	24
chr13	100746788	100755776	PCCA	20
chr13	100746788	100755776	ZIC2	20
chr13	107115983	107134000	EFNB2	25
chr13	107136210	107189344	EFNB2	16
chr13	110387198	110399357	IRS2	21
chr13	110424861	110440773	IRS2	20
chr13	110453527	110457785	IRS2	10
chr13	110486165	110495516	IRS2	18
chr13	111168683	111185426	RAB20	17
chr13	111204900	111218173	RAB20	10
chr13	113582182	113588416	MCF2L	10
chr13	113582182	113588416	MCF2L-AS1	10
chr13	113634094	113658934	MCF2L	14
chr13	113634094	113658934	MCF2L-AS1	14
chr13	113756513	113763891	F7	10
chr13	113756513	113763891	PROZ	10
chr13	113803372	113811229	F7	11
chr13	113949922	113954165	GRTP1	19
chr13	114064087	114069029	DCUN1D2	16
chr13	114064087	114069029	GRTP1	16
chr13	114237556	114240776	DCUN1D2	12
chr13	114237556	114240776	TFDP1	12
chr13	114739794	114752955	RASA3	13
chr13	115043960	115050570	UPF3A	16
chr13	20481964	20488926	ZMYM2	10
chr13	20691742	20703795	GJA3	14
chr13	20691742	20703795	GJB2	14
chr13	20746246	20752892	GJA3	20
chr13	20746246	20752892	GJB2	20
chr13	21129644	21143658	CRYL1	12
chr13	21129644	21143658	IL17D	12
chr13	21969421	21979142	ZDHHC20	20
chr13	22030583	22034939	ZDHHC20	11
chr13	22208570	22214647	FGF9	10
chr13	23359667	23373059	FGF9	28
chr13	24140048	24147900	TNFRSF19	14
chr13	24693725	24711035	SPATA13	24
chr13	24716450	24729861	SPATA13	29
chr13	27519027	27568429	USP12	11
chr13	27772419	27777229	RASL11A	11
chr13	27772419	27777229	RPL21	11
chr13	27772419	27777229	USP12	11
chr13	27823563	27830153	RASL11A	12
chr13	27823563	27830153	USP12	12
chr13	27881908	27885581	RASL11A	13
chr13	27881908	27885581	RPL21	13
chr13	27926147	27928624	RASL11A	10
chr13	28397211	28402558	GSX1	10
chr13	28397211	28402558	PDX1	10
chr13	28485366	28500304	ATP5EP2	20
chr13	28485366	28500304	CDX2	20
chr13	28485366	28500304	PDX1	20
chr13	28485366	28500304	PRHOXNB	20
chr13	29136494	29141292	POMP	15
chr13	29141410	29155154	POMP	31
chr13	29266661	29269540	SLC46A3	15
chr13	29297554	29302215	SLC46A3	10
chr13	31739515	31748630	B3GALTL	15
chr13	32499095	32506670	EEF1DP3	10
chr13	32619234	32625195	FRY	13
chr13	33683015	33703446	KL	22
chr13	34919262	34924844	NBEA	13
chr13	37571281	37576909	CSNK1A1L	21
chr13	39595836	39602246	PROSER1	15
chr13	40900503	40913655	FOXO1	23
chr13	40973256	40985689	FOXO1	28
chr13	41542717	41563673	ELF1	12
chr13	41574220	41597438	ELF1	17
chr13	41626196	41640754	ELF1	18
chr13	43463972	43471524	EPSTI1	10
chr13	43553779	43572412	EPSTI1	11
chr13	43960557	43964588	CCDC122	11
chr13	43960557	43964588	LACC1	11
chr13	44802338	44826162	SERP2	27
chr13	44851152	44858884	SERP2	24
chr13	44869685	44899254	SERP2	26
chr13	44923420	44949785	SERP2	27
chr13	44950434	44957957	SERP2	15
chr13	45022262	45027176	SERP2	18
chr13	45656359	45660153	KIAA1704	10
chr13	45656359	45660153	NUFIP1	10
chr13	46942935	46954914	KIAA0226L	15
chr13	47148178	47225953	LRCH1	25
chr13	49885474	49890351	CAB39L	27
chr13	49913837	49923599	CAB39L	15
chr13	49943285	49950667	CAB39L	11
chr13	49943285	49950667	SETDB2	11
chr13	50759566	50763289	KCNRG	23
chr13	50800605	50806266	KCNRG	10
chr13	51188627	51192616	KCNRG	11
chr13	52335437	52341922	INTS6	19
chr13	53580784	53597633	OLFM4	15
chr13	73532322	73537125	KLF5	14
chr13	73541862	73547820	KLF5	11
chr13	73610052	73622848	KLF5	18
chr13	73627701	73672893	KLF5	30
chr13	73705003	73722339	KLF5	20
chr13	73734860	73754808	KLF5	30
chr13	73760978	73777509	KLF5	23
chr13	73783379	73805652	KLF5	23
chr13	73805953	73826700	KLF5	24
chr13	73859514	73866450	KLF5	14
chr13	73873512	73885911	KLF5	11
chr13	73894925	73918892	KLF5	24
chr13	73925029	73952122	KLF5	24
chr13	73965402	74009631	KLF5	29
chr13	76110256	76113629	LMO7	20
chr13	76110256	76113629	UCHL3	20
chr13	76267396	76275088	LMO7	15
chr13	76275331	76283036	LMO7	23
chr13	78094105	78099423	SCEL	11
chr13	78106748	78112721	SCEL	16
chr13	79975262	79985669	NDFIP2	27
chr13	80005757	80018841	NDFIP2	17
chr13	91488441	91508537	MIR622	24
chr13	95246238	95249952	GPR180	21
chr13	95246238	95249952	TGDS	21
chr13	96255057	96258663	DNAJC3	16
chr13	96391711	96395320	DNAJC3	11
chr13	97790487	97797351	MBNL2	11
chr13	99125572	99166487	STK24	21
chr13	99297641	99314478	STK24	16
chr13	99422605	99432981	SLC15A1	26
chr13	99433392	99439216	SLC15A1	13
chr14	100196002	100197800	HHIPL1	11
chr14	100593956	100602759	DEGS2	12
chr14	100593956	100602759	YY1	12
chr14	101780886	101789163	DIO3	17
chr14	101780886	101789163	DIO3OS	17
chr14	101870413	101882860	DIO3	14
chr14	101870413	101882860	DIO3OS	14
chr14	101923924	101932991	DIO3	12
chr14	101923924	101932991	DIO3OS	12
chr14	101997201	102010715	DIO3	22
chr14	101997201	102010715	DIO3OS	22
chr14	102016857	102028072	DIO3	16
chr14	102016857	102028072	DIO3OS	16
chr14	103474942	103479273	AMN	12
chr14	103527473	103543316	AMN	19
chr14	103651327	103656016	EXOC3L4	10
chr14	103708742	103722475	SNORA28	16
chr14	104564644	104587828	ASPG	11
chr14	104564644	104587828	KIF26A	11
chr14	104646936	104660257	KIF26A	10
chr14	104701375	104718113	KIF26A	15
chr14	104740230	104746493	KIF26A	12
chr14	105280522	105284033	ADSSL1	14
chr14	105880630	105882170	C14orf80	10
chr14	105883074	105889618	C14orf80	16
chr14	105883074	105889618	CRIP1	16
chr14	106145984	106147752	KIAA0125	10
chr14	20746387	20749663	RPPH1	15
chr14	20879340	20891589	PNP	10
chr14	20879340	20891589	RPPH1	10
chr14	20879340	20891589	TEP1	10
chr14	21174324	21177532	ANG	12
chr14	21174324	21177532	RNASE1	12
chr14	21174324	21177532	RNASE6	12
chr14	21182040	21184870	ANG	10
chr14	21182040	21184870	RNASE1	10
chr14	21182040	21184870	RNASE6	10
chr14	21248101	21252443	ANG	13
chr14	21248101	21252443	RNASE1	13
chr14	21248101	21252443	RNASE4	13
chr14	21248101	21252443	RNASE6	13
chr14	21731409	21741376	SNORD8	17
chr14	21731409	21741376	SNORD9	17
chr14	23634892	23643405	SLC7A8	15
chr14	24070243	24085105	DHRS2	11
chr14	24070243	24085105	JPH4	11
chr14	24603838	24618409	PCK2	10
chr14	24681121	24686654	NEDD8-MDP1	11
chr14	24820381	24825242	RIPK3	19
chr14	25272845	25290848	STXBP6	16
chr14	25306303	25314136	STXBP6	11
chr14	25319364	25335143	STXBP6	20
chr14	25446050	25457081	STXBP6	16
chr14	25557672	25566991	STXBP6	15
chr14	32472121	32482009	ARHGAP5	27
chr14	32542056	32558425	ARHGAP5	16
chr14	34830383	34835719	SPTSSA	12
chr14	34840699	34846474	SPTSSA	15
chr14	36137265	36142082	INSM2	16
chr14	36691939	36700686	MBIP	13
chr14	36987609	36990699	NKX2-8	10
chr14	37130040	37132597	NKX2-8	16
chr14	53157444	53175968	ERO1L	27
chr14	53157444	53175968	GNPNAT1	27
chr14	53416329	53419199	ERO1L	10
chr14	53416329	53419199	GNPNAT1	10
chr14	54300984	54326793	BMP4	26
chr14	54344652	54364068	BMP4	24
chr14	54386705	54399303	BMP4	14
chr14	54403516	54434941	BMP4	31
chr14	54435336	54450879	BMP4	21
chr14	54462865	54470915	BMP4	14
chr14	54491151	54494533	BMP4	12
chr14	54511651	54521883	BMP4	16
chr14	55280185	55287401	GCH1	14
chr14	55549756	55607103	LGALS3	26
chr14	55549756	55607103	MAPK1IP1L	26
chr14	55780515	55788657	FBXO34	10
chr14	56195257	56201871	RPL13AP3	12
chr14	56217791	56223400	RPL13AP3	10
chr14	56243280	56249850	PELI2	10
chr14	56259609	56277021	PELI2	26
chr14	56259609	56277021	RPL13AP3	26
chr14	56292876	56306573	PELI2	23
chr14	56292876	56306573	RPL13AP3	23
chr14	56306925	56321078	PELI2	22
chr14	56306925	56321078	RPL13AP3	22
chr14	57131337	57135079	C14orf101	16
chr14	57809805	57818159	EXOC5	19
chr14	63936150	63942641	PPP2R5E	16
chr14	64106390	64110642	PPP2R5E	18
chr14	64901558	64909799	MTHFD1	13
chr14	65127896	65131073	PLEKHG3	10
chr14	65158387	65177781	PLEKHG3	22
chr14	65179329	65206696	PLEKHG3	17
chr14	65401404	65414793	GPX2	11
chr14	65762183	65774288	FUT8	27
chr14	65810236	65812651	FUT8	10
chr14	65838227	65845591	FUT8	10
chr14	65877311	65882762	FUT8	15
chr14	67891031	67899857	EIF2S1	17
chr14	67891031	67899857	PLEK2	17
chr14	67891031	67899857	TMEM229B	17
chr14	67902155	67921103	EIF2S1	21
chr14	67902155	67921103	PLEK2	21
chr14	67902155	67921103	PLEKHH1	21
chr14	67902155	67921103	TMEM229B	21
chr14	67962146	67967064	PLEK2	10
chr14	67962146	67967064	PLEKHH1	10
chr14	67962146	67967064	TMEM229B	10
chr14	68099742	68105252	ARG2	11
chr14	68099742	68105252	VTI1B	11
chr14	68203264	68207209	VTI1B	21
chr14	68228507	68235300	VTI1B	14
chr14	69349151	69353799	ZFP36L1	16
chr14	69470229	69482974	ACTN1	23
chr14	70406359	70414134	SMOC1	11
chr14	71181968	71187435	MAP3K9	25
chr14	71217856	71224493	MAP3K9	18
chr14	74166377	74178377	PNMA1	12
chr14	75504367	75514326	ZC2HC1C	13
chr14	75619153	75636902	TMED10	16
chr14	75637542	75656871	FOS	16
chr14	75659714	75677039	FOS	20
chr14	75659714	75677039	TMED10	20
chr14	75688119	75708636	FOS	23
chr14	75688119	75708636	TMED10	23
chr14	75756103	75770978	TMED10	16
chr14	77765272	77771801	TMED8	23
chr14	77841815	77844582	TMED8	12
chr14	78102382	78109468	SLIRP	11
chr14	78102382	78109468	SPTLC2	11
chr14	78146426	78150602	SLIRP	10
chr14	78146426	78150602	SPTLC2	10
chr14	78265196	78267721	SLIRP	10
chr14	81998531	82004702	SEL1L	17
chr14	88451623	88466316	GALC	13
chr14	88508016	88514087	GALC	16
chr14	91433645	91444913	C14orf159	20
chr14	91433645	91444913	RPS6KA5	20
chr14	91433645	91444913	SNORA11B	20
chr14	92244266	92249910	CATSPERB	10
chr14	92244266	92249910	TC2N	10
chr14	92782339	92784558	CPSF2	11
chr14	92934545	92941703	RIN3	26
chr14	92964797	92983859	RIN3	26
chr14	93066127	93084050	RIN3	17
chr14	93224437	93231599	LGMN	15
chr14	93705440	93709261	BTBD7	20
chr14	94483823	94501060	IFI27	24
chr14	94483823	94501060	OTUB2	24
chr14	95712210	95744572	CLMN	18
chr14	95922654	95940691	LINC00341	11
chr14	95922654	95940691	SCARNA13	11
chr14	95922654	95940691	SYNE3	11
chr14	95945690	95969394	LINC00341	19
chr14	96598409	96606093	BDKRB1	14
chr14	96598409	96606093	BDKRB2	14
chr14	96657680	96666223	BDKRB1	19
chr14	96657680	96666223	BDKRB2	19
chr14	96667419	96674229	BDKRB1	11
chr14	96925831	96931342	AK7	18
chr14	96925831	96931342	ATG2B	18
chr14	96925831	96931342	C14orf129	18
chr15	101404372	101422563	ALDH1A3	22
chr15	101404372	101422563	LRRK1	22
chr15	102017623	102025568	PCSK6	20
chr15	102027842	102031395	PCSK6	12
chr15	102108106	102121164	PCSK6	19
chr15	102490619	102495475	WASH3P	19
chr15	23271961	23274232	NIPA1	17
chr15	23664708	23671063	NIPA1	17
chr15	31683470	31700476	KLF13	19
chr15	32968320	32970615	ARHGAP11A	13
chr15	32989811	33003022	ARHGAP11A	18
chr15	32989811	33003022	FMN1	18
chr15	32989811	33003022	GREM1	18
chr15	32989811	33003022	SCG5	18
chr15	33009194	33012885	GREM1	12
chr15	33373874	33386889	FMN1	18
chr15	33433373	33450964	FMN1	24
chr15	36901718	36907408	C15orf41	10
chr15	38454048	38457996	SPRED1	10
chr15	38503895	38516407	SPRED1	12
chr15	40729696	40750874	DISP2	13
chr15	40729696	40750874	MRPL42P5	13
chr15	40729696	40750874	PHGR1	13
chr15	41074004	41092921	FAM82A2	23
chr15	41074004	41092921	PPP1R14D	23
chr15	41074004	41092921	SPINT1	23
chr15	41134677	41173151	CHAC1	17
chr15	41134677	41173151	DLL4	17
chr15	41134677	41173151	FAM82A2	17
chr15	41134677	41173151	GCHFR	17
chr15	41134677	41173151	PPP1R14D	17
chr15	41134677	41173151	SPINT1	17
chr15	41241099	41256667	CHAC1	18
chr15	41241099	41256667	DLL4	18
chr15	41414948	41422604	INO80	17
chr15	41776712	41790021	ITPKA	12
chr15	41776712	41790021	LTK	12
chr15	41870126	41890619	ITPKA	25
chr15	41870126	41890619	LTK	25
chr15	42348051	42353584	PLA2G4F	12
chr15	42394451	42403291	PLA2G4F	11
chr15	43410509	43428162	TMEM62	12
chr15	44446833	44455074	FRMD5	26
chr15	44481933	44494098	FRMD5	20
chr15	45100375	45132553	TRIM69	23
chr15	45633204	45641837	C15orf48	16
chr15	45633204	45641837	GATM	16
chr15	45633204	45641837	MIR147B	16
chr15	45633204	45641837	SLC28A2	16
chr15	45686183	45690495	C15orf48	10
chr15	45686183	45690495	GATM	10
chr15	45686183	45690495	MIR147B	10
chr15	45719250	45750830	C15orf48	15
chr15	45719250	45750830	GATM	15
chr15	45719250	45750830	HMGN2P46	15
chr15	45719250	45750830	MIR147B	15
chr15	45719250	45750830	SLC30A4	15
chr15	45925345	45955968	PLDN	12
chr15	45925345	45955968	SQRDL	12
chr15	51328704	51331911	TNFAIP8L3	15
chr15	51350530	51354671	TNFAIP8L3	13
chr15	52197987	52201088	TMOD3	16
chr15	53830333	53833778	WDR72	17
chr15	55486198	55490439	RAB27A	20
chr15	55769737	55774399	CCPG1	13
chr15	55769737	55774399	DYX1C1	13
chr15	57793289	57803594	MYZAP	11
chr15	57850842	57867177	MYZAP	23
chr15	57869138	57876502	MYZAP	15
chr15	57878245	57910339	MYZAP	24
chr15	58618655	58630531	LIPC	27
chr15	58714607	58770822	HSP90AB4P	24
chr15	58714607	58770822	LIPC	24
chr15	58808750	58823211	LIPC	13
chr15	59241564	59246727	SLTM	13
chr15	59253717	59257250	SLTM	10
chr15	59532667	59603989	MYO1E	19
chr15	59671123	59675440	FAM81A	10
chr15	59671123	59675440	MYO1E	10
chr15	59820500	59932753	FAM81A	23
chr15	59820500	59932753	GCNT3	23
chr15	60374489	60387848	FOXB1	14
chr15	60878084	60886661	RORA	13
chr15	62401625	62419548	C2CD4B	15
chr15	62401625	62419548	VPS13C	15
chr15	62425821	62436047	C2CD4A	16
chr15	62425821	62436047	C2CD4B	16
chr15	62425821	62436047	VPS13C	16
chr15	63750007	63761894	CA12	14
chr15	63750007	63761894	USP3	14
chr15	64257142	64268193	DAPK2	14
chr15	64280912	64322964	DAPK2	15
chr15	65116221	65121564	RBPMS2	26
chr15	65345028	65352966	MTFMT	22
chr15	65345028	65352966	OSTBETA	22
chr15	65808420	65810859	IGDCC4	10
chr15	66191664	66201752	RAB11A	20
chr15	66646687	66653677	DIS3L	18
chr15	66646687	66653677	MAP2K1	18
chr15	66646687	66653677	TIPIN	18
chr15	66756514	66760392	MAP2K1	10
chr15	66756514	66760392	SNORD18C	10
chr15	66872314	66875814	SNORD18C	11
chr15	67313320	67321083	AAGAB	16
[truncated: 4,711 more rows]
