# Supplementary material for: Hotspots of aberrant enhancer activity punctuate the colorectal cancer epigenome
Source: Nat Commun. 2017 Feb 7;8:14400. doi: 10.1038/ncomms14400 (PMC5309719; doi:10.1038/ncomms14400)
Supplement: Supplementary Data 8 — Recurrent lost VEL genes. [file ncomms14400-s8.xlsx]

## Sheet: SupplData8_recurrent-lostVEL_ge
Supplementary Data 8: Recurrent lost VEL genes
chr	start	end	gene	recurrence
chr1	100905082	100906815	CDC14A	14
chr1	1055510	1076618	FAM132A	18
chr1	1055510	1076618	LOC254099	18
chr1	1055510	1076618	RNF223	18
chr1	1055510	1076618	TNFRSF18	18
chr1	1055510	1076618	TNFRSF4	18
chr1	1055510	1076618	TTLL10	18
chr1	108076755	108079940	VAV3	20
chr1	108206938	108215224	VAV3	21
chr1	10824315	10827711	CASZ1	18
chr1	1083526	1087330	FAM132A	16
chr1	1083526	1087330	LOC254099	16
chr1	1083526	1087330	RNF223	16
chr1	1083526	1087330	TNFRSF18	16
chr1	1083526	1087330	TNFRSF4	16
chr1	1083526	1087330	TTLL10	16
chr1	10862727	10865836	CASZ1	14
chr1	10874566	10876648	CASZ1	28
chr1	10877268	10880131	CASZ1	24
chr1	109656083	109660236	KIAA1324	21
chr1	109656083	109660236	SARS	21
chr1	109656083	109660236	TAF13	21
chr1	109673942	109682713	KIAA1324	18
chr1	109673942	109682713	SARS	18
chr1	109673942	109682713	SCARNA2	18
chr1	109673942	109682713	TAF13	18
chr1	109673942	109682713	TMEM167B	18
chr1	109698899	109702074	KIAA1324	21
chr1	109698899	109702074	TAF13	21
chr1	109892938	109895769	SORT1	23
chr1	111740848	111748552	DENND2D	14
chr1	112950283	112953395	CTTNBP2NL	31
chr1	113560043	113565537	SLC16A1	26
chr1	113783669	113787899	MAGI3	21
chr1	113789006	113791720	MAGI3	16
chr1	113794580	113800129	MAGI3	27
chr1	116710024	116712407	ATP1A1	15
chr1	116710024	116712407	ATP1A1OS	15
chr1	116710024	116712407	MAB21L3	15
chr1	116720270	116724162	ATP1A1	18
chr1	116720270	116724162	ATP1A1OS	18
chr1	116720270	116724162	MAB21L3	18
chr1	116735788	116737989	ATP1A1	29
chr1	116735788	116737989	ATP1A1OS	29
chr1	116735788	116737989	MAB21L3	29
chr1	116753578	116754918	ATP1A1	23
chr1	116753578	116754918	ATP1A1OS	23
chr1	116753578	116754918	MAB21L3	23
chr1	116784831	116787137	ATP1A1	20
chr1	116784831	116787137	ATP1A1OS	20
chr1	116802531	116804737	ATP1A1	20
chr1	116802531	116804737	ATP1A1OS	20
chr1	117366163	117371147	PTGFRN	16
chr1	117374344	117377722	CD2	26
chr1	117374344	117377722	PTGFRN	26
chr1	117523606	117526324	CD101	14
chr1	117523606	117526324	PTGFRN	14
chr1	117608182	117610062	CD101	22
chr1	118104344	118106550	FAM46C	16
chr1	118112811	118115568	FAM46C	21
chr1	118131604	118135711	FAM46C	19
chr1	118222247	118224193	FAM46C	16
chr1	119932550	119934537	HSD3B2	19
chr1	120306539	120319525	HMGCS2	15
chr1	120306539	120319525	PHGDH	15
chr1	120306539	120319525	REG4	15
chr1	12471799	12474289	SNORA59A	22
chr1	12471799	12474289	SNORA59B	22
chr1	143679865	143681484	LOC100286793	24
chr1	143679865	143681484	LOC728875	24
chr1	143679865	143681484	PPIAL4G	24
chr1	144300381	144302061	PPIAL4G	18
chr1	145178928	145180830	NOTCH2NL	17
chr1	146695751	146698018	FMO5	18
chr1	146707077	146712780	FMO5	19
chr1	149946637	149948173	BOLA1	14
chr1	149946637	149948173	HIST2H2AB	14
chr1	149946637	149948173	MTMR11	14
chr1	149946637	149948173	SF3B4	14
chr1	150657930	150660205	CTSS	15
chr1	150657930	150660205	ENSA	15
chr1	150657930	150660205	GOLPH3L	15
chr1	150720764	150727364	CTSS	25
chr1	150720764	150727364	ENSA	25
chr1	150720764	150727364	GOLPH3L	25
chr1	150720764	150727364	HORMAD1	25
chr1	151361725	151364624	SELENBP1	18
chr1	151701300	151703096	RIIAD1	14
chr1	151932862	151935587	S100A10	23
chr1	152454037	152455177	LCE5A	15
chr1	153624748	153626326	S100A14	16
chr1	153739677	153742073	SLC27A3	22
chr1	153857895	153861635	CREB3L4	22
chr1	153857895	153861635	GATAD2B	22
chr1	153857895	153861635	RAB13	22
chr1	154343344	154344944	IL6R	23
chr1	154357449	154360465	IL6R	20
chr1	154442487	154452959	IL6R	31
chr1	155090971	155093585	MUC1	19
chr1	155156544	155165978	GBA	20
chr1	155156544	155165978	MUC1	20
chr1	15555316	15557705	C1orf126	19
chr1	1560466	1564493	C1orf233	24
chr1	1560466	1564493	CDK11B	24
chr1	1560466	1564493	MIB2	24
chr1	156546730	156548475	APOA1BP	19
chr1	156546730	156548475	HAPLN2	19
chr1	156546730	156548475	MEF2D	19
chr1	156546730	156548475	NES	19
chr1	1565622	1568036	CDK11B	21
chr1	1565622	1568036	MIB2	21
chr1	156961770	156965561	LRRC71	14
chr1	1581487	1585020	C1orf233	27
chr1	1581487	1585020	CDK11B	27
chr1	1581487	1585020	MIB2	27
chr1	1593401	1595481	CDK11B	23
chr1	1593401	1595481	MIB2	23
chr1	159722696	159724163	DUSP23	14
chr1	159722696	159724163	FCRL6	14
chr1	16060839	16069975	FBLIM1	30
chr1	16060839	16069975	SLC25A34	30
chr1	16060839	16069975	TMEM82	30
chr1	160827104	160829100	ITLN1	20
chr1	160827104	160829100	ITLN2	20
chr1	162253245	162256062	C1orf226	16
chr1	162336497	162343734	C1orf226	15
chr1	1644969	1649106	CDK11B	15
chr1	1644969	1649106	MIB2	15
chr1	165612730	165618033	MGST3	17
chr1	167409337	167413546	CD247	21
chr1	168662092	168663982	ATP1B1	16
chr1	168813382	168815303	ATP1B1	15
chr1	1688549	1692657	CDK11B	24
chr1	169020258	169023662	ATP1B1	19
chr1	169041418	169043958	ATP1B1	26
chr1	17000781	17002463	MST1P9	23
chr1	17000781	17002463	NBPF1	23
chr1	170036131	170037440	KIFAP3	17
chr1	170042612	170044796	KIFAP3	16
chr1	170065729	170067638	KIFAP3	25
chr1	17058245	17060260	MST1P9	18
chr1	171327374	171329636	FMO4	24
chr1	171327374	171329636	TOP1P1	24
chr1	17193041	17194628	MST1P9	15
chr1	17433485	17440845	PADI1	25
chr1	17433485	17440845	PADI2	25
chr1	177217461	177220058	FAM5B	26
chr1	178029912	178032421	LOC730102	18
chr1	178029912	178032421	SEC16B	18
chr1	17834176	17850797	ARHGEF10L	18
chr1	17893263	17933772	ARHGEF10L	15
chr1	179559764	179561746	TDRD5	18
chr1	18005379	18006622	ACTL8	17
chr1	1804215	1805870	TMEM52	17
chr1	1811367	1815646	TMEM52	27
chr1	18120998	18123667	ACTL8	26
chr1	182283093	182285492	GLUL	17
chr1	182285709	182288073	GLUL	21
chr1	182376815	182379309	GLUL	18
chr1	184331603	184334202	C1orf21	19
chr1	184405204	184408154	C1orf21	21
chr1	184482344	184484068	C1orf21	18
chr1	1846874	1848115	TMEM52	14
chr1	185443503	185444876	IVNS1ABP	17
chr1	185446375	185449078	IVNS1ABP	21
chr1	18726374	18728052	KLHDC7A	16
chr1	18789868	18792375	KLHDC7A	25
chr1	18861265	18863272	KLHDC7A	17
chr1	190433459	190434671	FAM5C	15
chr1	190440925	190441997	FAM5C	22
chr1	190442113	190449169	FAM5C	30
chr1	190564936	190567620	FAM5C	15
chr1	19446247	19450962	UBR4	28
chr1	19454893	19457938	UBR4	26
chr1	19464280	19468781	UBR4	26
chr1	19557703	19558909	AKR7A3	17
chr1	19557703	19558909	AKR7L	17
chr1	19557703	19558909	LOC100506730	17
chr1	19557703	19558909	UBR4	17
chr1	19595569	19597848	AKR7A3	19
chr1	19595569	19597848	AKR7L	19
chr1	19595569	19597848	LOC100506730	19
chr1	19595569	19597848	UBR4	19
chr1	19599174	19601271	AKR7A3	19
chr1	19599174	19601271	AKR7L	19
chr1	19610500	19616284	AKR7A3	21
chr1	19610500	19616284	AKR7L	21
chr1	19633235	19636580	AKR7A3	30
chr1	197660438	197662156	DENND1B	19
chr1	1977648	1983515	PRKCZ	16
chr1	197775975	197777590	DENND1B	20
chr1	19916747	19920469	C1orf151-NBL1	17
chr1	19916747	19920469	HTR6	17
chr1	19916747	19920469	MINOS1	17
chr1	19916747	19920469	NBL1	17
chr1	19965282	19979600	HTR6	25
chr1	199951061	199953020	NR5A2	21
chr1	199963716	199965722	NR5A2	18
chr1	199995286	200015722	NR5A2	24
chr1	200022063	200023703	NR5A2	19
chr1	200879991	200883675	C1orf106	25
chr1	200879991	200883675	GPR25	25
chr1	200898366	200899513	C1orf106	20
chr1	200898366	200899513	GPR25	20
chr1	200898366	200899513	KIF21B	20
chr1	20137557	20144207	RNF186	15
chr1	20137557	20144207	TMCO4	15
chr1	20170986	20174976	RNF186	26
chr1	20170986	20174976	TMCO4	26
chr1	20204069	20206068	RNF186	18
chr1	202196281	202198338	LGR6	21
chr1	202606960	202608762	SYT2	21
chr1	202757382	202761736	RABIF	15
chr1	202757382	202761736	SYT2	15
chr1	203284665	203287735	FMOD	16
chr1	204303689	204308997	PLEKHA6	25
chr1	204303689	204308997	PPP1R15B	25
chr1	204359230	204361469	PIK3C2B	22
chr1	204359230	204361469	PLEKHA6	22
chr1	204359230	204361469	PPP1R15B	22
chr1	204618134	204619556	LRRN2	19
chr1	204653971	204655363	LRRN2	14
chr1	20508718	20516126	UBXN10	19
chr1	205532201	205535825	CDK18	26
chr1	205532201	205535825	ELK4	26
chr1	205532201	205535825	LOC284578	26
chr1	205532201	205535825	MFSD4	26
chr1	205537344	205539471	CDK18	20
chr1	205537344	205539471	ELK4	20
chr1	205537344	205539471	MFSD4	20
chr1	205549832	205553410	CDK18	25
chr1	205549832	205553410	LOC284578	25
chr1	205549832	205553410	MFSD4	25
chr1	205549832	205553410	SLC45A3	25
chr1	205553692	205555606	CDK18	17
chr1	205553692	205555606	ELK4	17
chr1	205553692	205555606	LOC284578	17
chr1	205553692	205555606	MFSD4	17
chr1	205553692	205555606	SLC45A3	17
chr1	205684735	205686610	SLC45A3	21
chr1	206712773	206714868	IKBKE	20
chr1	207107185	207130253	C1orf116	20
chr1	207107185	207130253	FCAMR	20
chr1	207107185	207130253	PIGR	20
chr1	207107185	207130253	YOD1	20
chr1	207136309	207138165	C1orf116	14
chr1	207136309	207138165	FCAMR	14
chr1	207136309	207138165	PFKFB2	14
chr1	207136309	207138165	PIGR	14
chr1	207136309	207138165	YOD1	14
chr1	207236907	207244029	C1orf116	19
chr1	207236907	207244029	C4BPA	19
chr1	207236907	207244029	FCAMR	19
chr1	207236907	207244029	PFKFB2	19
chr1	207236907	207244029	YOD1	19
chr1	207344997	207347131	C4BPA	14
chr1	207440715	207443021	CD55	20
chr1	212277310	212279305	PPP2R5A	17
chr1	212297472	212300075	PPP2R5A	25
chr1	212319968	212321958	PPP2R5A	19
chr1	212386413	212388875	PPP2R5A	16
chr1	213856414	213857837	PROX1	19
chr1	213859108	213860485	PROX1	16
chr1	220290539	220297033	BPNT1	21
chr1	220290539	220297033	EPRS	21
chr1	220290539	220297033	IARS2	21
chr1	220290539	220297033	SNORA36B	21
chr1	220309169	220311996	IARS2	20
chr1	220309169	220311996	SNORA36B	20
chr1	220331113	220334439	IARS2	19
chr1	220331113	220334439	SNORA36B	19
chr1	220822559	220823928	C1orf115	16
chr1	222825830	222827453	BROX	20
chr1	222825830	222827453	FAM177B	20
chr1	22357552	22358885	CELA3A	14
chr1	22357552	22358885	CELA3B	14
chr1	224250451	224257509	FBXO28	14
chr1	224485187	224486640	MIR320B2	16
chr1	224504633	224505730	MIR320B2	15
chr1	22489314	22491094	WNT4	15
chr1	22564476	22566948	WNT4	22
chr1	225687568	225689400	LBR	23
chr1	225710275	225712056	LBR	29
chr1	22580897	22591424	WNT4	16
chr1	226159657	226161891	H3F3A	14
chr1	226159657	226161891	LEFTY1	14
chr1	226159657	226161891	LEFTY2	14
chr1	226159657	226161891	TMEM63A	14
chr1	226167181	226169095	H3F3A	17
chr1	226167181	226169095	LEFTY1	17
chr1	226167181	226169095	LEFTY2	17
chr1	226167181	226169095	TMEM63A	17
chr1	226206481	226208955	H3F3A	24
chr1	227405919	227408717	ADCK3	21
chr1	227405919	227408717	CDC42BPA	21
chr1	22879820	22883137	C1QB	22
chr1	22879820	22883137	C1QC	22
chr1	22879820	22883137	EPHA8	22
chr1	229775884	229777495	ABCB10	16
chr1	229787235	229788699	ABCB10	16
chr1	23002228	23005062	C1QB	18
chr1	23002228	23005062	C1QC	18
chr1	23002228	23005062	EPHB2	18
chr1	230710787	230713624	PGBD5	17
chr1	231092438	231095371	TTC13	21
chr1	231118916	231122507	TTC13	15
chr1	232454070	232459042	SIPA1L2	27
chr1	233034934	233041289	NTPCR	22
chr1	233100834	233103738	NTPCR	16
chr1	233119546	233122531	NTPCR	29
chr1	233759702	233762435	KCNK1	15
chr1	235798674	235800334	GNG4	17
chr1	2368893	2370925	HES5	24
chr1	23761161	23764959	ASAP3	31
chr1	23761161	23764959	E2F2	31
chr1	23761161	23764959	TCEA3	31
chr1	23776203	23780195	ASAP3	23
chr1	23776203	23780195	E2F2	23
chr1	23776203	23780195	TCEA3	23
chr1	23825937	23827612	ASAP3	15
chr1	23825937	23827612	E2F2	15
chr1	23825937	23827612	ID3	15
chr1	23825937	23827612	TCEA3	15
chr1	240759031	240761006	GREM2	15
chr1	240774440	240775657	GREM2	15
chr1	24156570	24158224	FUCA1	19
chr1	24156570	24158224	GALE	19
chr1	24156570	24158224	HMGCL	19
chr1	246753859	246756251	CNST	20
chr1	247367751	247369913	ZNF124	23
chr1	247464791	247468400	ZNF124	18
chr1	247600569	247602156	NLRP3	14
chr1	248019752	248021911	OR2W3	23
chr1	248019752	248021911	TRIM58	23
chr1	2485585	2490985	HES5	22
chr1	2485585	2490985	LOC100133445	22
chr1	2485585	2490985	LOC115110	22
chr1	2485585	2490985	TNFRSF14	22
chr1	249098598	249101568	LOC646627	22
chr1	2494543	2498368	FAM213B	24
chr1	2494543	2498368	FLJ42875	24
chr1	2494543	2498368	HES5	24
chr1	2494543	2498368	LOC100133445	24
chr1	2494543	2498368	LOC115110	24
chr1	2494543	2498368	MMEL1	24
chr1	2494543	2498368	TNFRSF14	24
chr1	2505293	2511008	FAM213B	15
chr1	2505293	2511008	MMEL1	15
chr1	25218143	25221113	RUNX3	15
chr1	2523052	2524930	FAM213B	22
chr1	2523052	2524930	FLJ42875	22
chr1	2523052	2524930	LOC100133445	22
chr1	2523052	2524930	LOC115110	22
chr1	2523052	2524930	MMEL1	22
chr1	2523052	2524930	TNFRSF14	22
chr1	25533408	25536055	C1orf63	15
chr1	26502594	26505916	PDIK1L	27
chr1	27231820	27233419	C1orf172	21
chr1	27231820	27233419	SFN	21
chr1	27270774	27273463	C1orf172	16
chr1	27270774	27273463	SFN	16
chr1	27505749	27507592	SLC9A1	19
chr1	27505749	27507592	WDTC1	19
chr1	27682846	27684678	GPR3	29
chr1	27690977	27694814	GPR3	25
chr1	28248124	28250170	SCARNA1	22
chr1	28248124	28250170	SMPDL3B	22
chr1	28277682	28279776	SMPDL3B	31
chr1	28606318	28610350	ATPIF1	29
chr1	28606318	28610350	PHACTR4	29
chr1	28606318	28610350	SESN2	29
chr1	28647476	28652390	ATPIF1	25
chr1	28647476	28652390	SESN2	25
chr1	29100827	29103076	OPRD1	15
chr1	3137661	3140198	FAM213B	26
chr1	3137661	3140198	FLJ42875	26
chr1	3137661	3140198	MMEL1	26
chr1	31953873	31957387	SERINC2	18
chr1	32679953	32683845	DCDC2B	18
chr1	32679953	32683845	LCK	18
chr1	32679953	32683845	MTMR9LP	18
chr1	33368880	33374089	HPCA	14
chr1	33368880	33374089	RNF19B	14
chr1	33368880	33374089	TMEM54	14
chr1	33368880	33374089	YARS	14
chr1	33389831	33391609	RNF19B	14
chr1	33389831	33391609	TMEM54	14
chr1	3339224	3340777	ARHGEF16	14
chr1	33519891	33525302	RNF19B	15
chr1	38197179	38202407	EPHA10	27
chr1	38197179	38202407	MANEAL	27
chr1	38245728	38247003	EPHA10	21
chr1	38245728	38247003	MANEAL	21
chr1	38293659	38295024	EPHA10	14
chr1	38293659	38295024	MANEAL	14
chr1	38311564	38313681	EPHA10	20
chr1	38311564	38313681	MANEAL	20
chr1	38405140	38406973	UTP11L	14
chr1	39899766	39901778	BMP8A	15
chr1	39990550	39994067	SNORA55	31
chr1	40494175	40498150	MFSD2A	15
chr1	41917258	41921119	EDN2	26
chr1	42616984	42620137	GUCA2A	14
chr1	42616984	42620137	GUCA2B	14
chr1	42627372	42639747	GUCA2A	20
chr1	42780362	42782375	RIMKLA	15
chr1	42895874	42898385	PPCS	21
chr1	42895874	42898385	RIMKLA	21
chr1	42895874	42898385	ZMYND12	21
chr1	43720524	43723945	C1orf210	26
chr1	43720524	43723945	TMEM125	26
chr1	43734333	43738522	C1orf210	14
chr1	43734333	43738522	TMEM125	14
chr1	43758577	43762160	C1orf210	15
chr1	43758577	43762160	TMEM125	15
chr1	43974531	43980208	HYI	18
chr1	43974531	43980208	PTPRF	18
chr1	44451130	44454585	ARTN	20
chr1	44451130	44454585	CCDC24	20
chr1	44451130	44454585	SLC6A9	20
chr1	44462162	44464330	ARTN	20
chr1	44462162	44464330	CCDC24	20
chr1	44462162	44464330	SLC6A9	20
chr1	44476312	44481602	ARTN	31
chr1	44476312	44481602	CCDC24	31
chr1	44476312	44481602	SLC6A9	31
chr1	44543089	44544620	CCDC24	16
chr1	44543089	44544620	SLC6A9	16
chr1	45795953	45798302	HPDL	17
chr1	46094542	46096882	CCDC17	17
chr1	46094542	46096882	GPBP1L1	17
chr1	46094542	46096882	MAST2	17
chr1	46094542	46096882	RPS15AP10	17
chr1	46112012	46114604	CCDC17	14
chr1	46112012	46114604	GPBP1L1	14
chr1	46112012	46114604	MAST2	14
chr1	46112012	46114604	RPS15AP10	14
chr1	47881876	47883122	CMPK1	14
chr1	47881876	47883122	FOXD2	14
chr1	47881876	47883122	FOXE3	14
chr1	47881876	47883122	MGC12982	14
chr1	48907598	48909870	SPATA6	18
chr1	51786480	51788238	TTC39A	15
chr1	51900722	51902217	TTC39A	18
chr1	51956142	51958492	TTC39A	16
chr1	52536163	52537707	BTF3L4	18
chr1	52536163	52537707	TXNDC12	18
chr1	54558062	54562068	TMEM59	18
chr1	54806971	54809846	SSBP3	24
chr1	54946162	54947934	ACOT11	19
chr1	54946162	54947934	SSBP3	19
chr1	55068536	55073509	ACOT11	30
chr1	55068536	55073509	FAM151A	30
chr1	55068536	55073509	HEATR8-TTC4	30
chr1	55088766	55090019	ACOT11	14
chr1	55088766	55090019	FAM151A	14
chr1	55088766	55090019	HEATR8-TTC4	14
chr1	55104766	55108823	ACOT11	30
chr1	55104766	55108823	FAM151A	30
chr1	55104766	55108823	HEATR8-TTC4	30
chr1	55113709	55117466	ACOT11	28
chr1	55113709	55117466	FAM151A	28
chr1	55113709	55117466	HEATR8-TTC4	28
chr1	55241226	55243223	C1orf177	23
chr1	55241226	55243223	PARS2	23
chr1	55241226	55243223	TTC22	23
chr1	55258188	55268152	PARS2	24
chr1	55258188	55268152	TTC22	24
chr1	55269020	55271629	PARS2	14
chr1	55269020	55271629	TTC22	14
chr1	55279144	55282428	C1orf177	30
chr1	55279144	55282428	PARS2	30
chr1	55279144	55282428	TTC22	30
chr1	55339245	55341382	C1orf177	14
chr1	55339245	55341382	TTC22	14
chr1	55442996	55448837	TMEM61	26
chr1	55453678	55457087	TMEM61	19
chr1	60306529	60307744	CYP2J2	22
chr1	60306529	60307744	HOOK1	22
chr1	60321410	60324885	CYP2J2	17
chr1	60321410	60324885	HOOK1	17
chr1	62591409	62592737	L1TD1	20
chr1	6328475	6334598	CHD5	20
chr1	6328475	6334598	GPR153	20
chr1	6328475	6334598	RNF207	20
chr1	6340311	6343606	GPR153	15
chr1	6340311	6343606	RNF207	15
chr1	6340311	6343606	RPL22	15
chr1	6391062	6392623	ESPN	19
chr1	6391062	6392623	GPR153	19
chr1	6391062	6392623	HES2	19
chr1	64055317	64056958	PGM1	14
chr1	64104941	64110264	PGM1	14
chr1	6530566	6537883	ESPN	16
chr1	6530566	6537883	HES2	16
chr1	6530566	6537883	TNFRSF25	16
chr1	66419907	66423026	PDE4B	20
chr1	67383384	67392487	INSL5	14
chr1	67383384	67392487	MIER1	14
chr1	67383384	67392487	WDR78	14
chr1	67445974	67447847	INSL5	16
chr1	67445974	67447847	MIER1	16
chr1	67445974	67447847	SLC35D1	16
chr1	67445974	67447847	WDR78	16
chr1	67466998	67468917	MIER1	14
chr1	67466998	67468917	SLC35D1	14
chr1	67466998	67468917	WDR78	14
chr1	71552633	71556309	ZRANB2-AS1	18
chr1	76276507	76277789	ACADM	18
chr1	76276507	76277789	SNORD45A	18
chr1	7763748	7766060	PER3	18
chr1	7841487	7845357	PER3	19
chr1	78458183	78459593	GIPC2	17
chr1	84496410	84497322	PRKACB	15
chr1	84608846	84613303	PRKACB	19
chr1	84870949	84874120	DNASE2B	16
chr1	84870949	84874120	GNG5	16
chr1	84870949	84874120	SAMD13	16
chr1	85427921	85428743	MCOLN2	15
chr1	85428883	85429639	MCOLN2	18
chr1	85433220	85435535	MCOLN2	20
chr1	86926350	86927797	CLCA1	21
chr1	86926350	86927797	CLCA4	21
chr1	86926350	86927797	ODF2L	21
chr1	87889205	87890554	LMO4	15
chr1	88060216	88061645	LMO4	14
chr1	8807016	8808923	RERE	24
chr1	89515065	89516896	GBP1	25
chr1	89515065	89516896	GBP2	25
chr1	89515065	89516896	GBP3	25
chr1	9060707	9063040	SLC2A5	20
chr1	9060707	9063040	SLC2A7	20
chr1	91595716	91600146	ZNF644	20
chr1	92148454	92150168	HSP90B3P	14
chr1	93319324	93320696	SNORA66	14
chr1	93319324	93320696	SNORD21	14
chr1	93507473	93509184	FAM69A	14
chr1	94893576	94895701	ABCD3	18
chr1	95141493	95144309	F3	15
chr1	95208797	95210729	SLC44A3	14
chr1	95411730	95413554	LOC729970	15
chr1	95443275	95444804	ALG14	14
chr1	95443275	95444804	LOC729970	14
chr1	95513154	95514906	ALG14	21
chr1	95513154	95514906	TMEM56	21
chr1	95513154	95514906	TMEM56-RWDD3	21
chr1	95560386	95564858	ALG14	14
chr1	95560386	95564858	TMEM56	14
chr1	99799952	99800898	LPPR4	17
chr10	101926343	101928301	CPN1	16
chr10	101926343	101928301	SNORA12	16
chr10	101933435	101937047	CPN1	23
chr10	101933435	101937047	SNORA12	23
chr10	102653097	102657516	SEMA4G	21
chr10	102727860	102733615	SEMA4G	15
chr10	102880216	102881816	KAZALD1	15
chr10	104573181	104575517	CYP17A1	15
chr10	104681877	104683710	CYP17A1	20
chr10	104686253	104687598	CNNM2	21
chr10	104686253	104687598	CYP17A1	21
chr10	104724033	104728864	CNNM2	26
chr10	105129477	105131379	PCGF6	14
chr10	105129477	105131379	USMG5	14
chr10	105131920	105135669	PCGF6	24
chr10	105131920	105135669	USMG5	24
chr10	105303994	105310683	NEURL	21
chr10	11055881	11057986	CELF2	15
chr10	11058788	11061638	CELF2	14
chr10	111944638	111946695	MXI1	15
chr10	111962397	111964913	MXI1	21
chr10	112028749	112031616	MXI1	23
chr10	112567317	112569176	PDCD4	21
chr10	112577193	112580931	PDCD4	23
chr10	112593307	112607884	PDCD4	30
chr10	112593307	112607884	SHOC2	30
chr10	112861468	112864780	ADRA2A	20
chr10	115384372	115386271	CASP7	18
chr10	115387672	115389120	CASP7	15
chr10	115402202	115406559	CASP7	21
chr10	115450017	115452309	CASP7	22
chr10	115450017	115452309	PLEKHS1	22
chr10	116330522	116332133	ABLIM1	14
chr10	118348488	118351331	PNLIPRP2	28
chr10	118379151	118381367	PNLIPRP2	17
chr10	121755872	121757717	SEC23IP	25
chr10	122755010	122757177	FGFR2	17
chr10	122863342	122865394	FGFR2	15
chr10	123016298	123019382	FGFR2	17
chr10	123021223	123023716	FGFR2	27
chr10	123040089	123045921	FGFR2	26
chr10	123046581	123048348	FGFR2	17
chr10	123049934	123051250	FGFR2	16
chr10	123184478	123185968	FGFR2	18
chr10	123228782	123230370	FGFR2	14
chr10	124307698	124311235	DMBT1	15
chr10	12474552	12475759	CAMK1D	14
chr10	12480119	12484072	CAMK1D	23
chr10	12486678	12488963	CAMK1D	14
chr10	12512401	12516378	CAMK1D	26
chr10	12525382	12528229	CAMK1D	19
chr10	125650682	125651750	CPXM2	19
chr10	126391968	126400627	FAM53B	18
chr10	126415285	126419486	FAM53B	14
chr10	128806369	128808427	DOCK1	25
chr10	128960948	128962850	DOCK1	21
chr10	129630953	129633615	CLRN3	22
chr10	129630953	129633615	FOXI2	22
chr10	134257223	134269929	PWWP2B	14
chr10	134270413	134282584	PWWP2B	28
chr10	134513143	134514435	NKX6-2	22
chr10	134571818	134573219	NKX6-2	19
chr10	134587281	134589558	NKX6-2	18
chr10	135177321	135179781	C10orf125	14
chr10	135177321	135179781	CALY	14
chr10	135177321	135179781	ECHS1	14
chr10	135177321	135179781	PAOX	14
chr10	135177321	135179781	PRAP1	14
chr10	135191218	135193695	ECHS1	17
chr10	135191218	135193695	PAOX	17
chr10	135191218	135193695	PRAP1	17
chr10	14665213	14667997	FAM107B	27
chr10	14732844	14735273	FAM107B	18
chr10	14876184	14877730	FAM107B	18
chr10	14900782	14904361	DCLRE1C	25
chr10	14900782	14904361	FAM107B	25
chr10	14900782	14904361	SUV39H2	25
chr10	17793974	17797009	TMEM236	28
chr10	17797919	17801971	TMEM236	15
chr10	17802708	17803896	TMEM236	14
chr10	17837785	17839048	TMEM236	18
chr10	18040929	18043972	TMEM236	29
chr10	18045114	18049069	TMEM236	15
chr10	18049830	18051004	TMEM236	15
chr10	18512714	18514332	CACNB2	16
chr10	20210469	20212355	NEBL	14
chr10	20287541	20289269	NEBL	22
chr10	20373856	20383216	NEBL	27
chr10	23643363	23644945	OTUD1	24
chr10	23719606	23722842	OTUD1	19
chr10	4246590	4248454	KLF6	17
chr10	43809591	43813949	FXYD4	25
chr10	43809591	43813949	RASGEF1A	25
chr10	43817189	43819239	FXYD4	19
chr10	43817189	43819239	RASGEF1A	19
chr10	45383540	45387691	TMEM72	22
chr10	45405687	45408892	TMEM72	27
chr10	46317620	46319419	ZFAND4	17
chr10	47031860	47034072	GPRIN2	14
chr10	47031860	47034072	PPYR1	14
chr10	47043298	47047119	GPRIN2	27
chr10	47043298	47047119	LOC728643	27
chr10	47043298	47047119	PPYR1	27
chr10	47099216	47103263	LOC728643	22
chr10	47099216	47103263	PPYR1	22
chr10	47188436	47190203	PPYR1	14
chr10	48398393	48399824	GDF2	15
chr10	48407447	48409819	GDF2	14
chr10	52747064	52749190	PRKG1	14
chr10	52749680	52754910	PRKG1	27
chr10	558838	560994	C10orf108	15
chr10	5681875	5683383	ASB13	25
chr10	5685978	5690858	ASB13	26
chr10	5694120	5698347	ASB13	17
chr10	5738280	5740360	ASB13	23
chr10	5785926	5788109	ASB13	20
chr10	5785926	5788109	GDI2	20
chr10	60063264	60064959	CISD1	17
chr10	60063264	60064959	IPMK	17
chr10	60424875	60426781	LOC728640	20
chr10	6058908	6061397	IL15RA	19
chr10	61082468	61083545	FAM13C	17
chr10	61613575	61615945	CCDC6	19
chr10	62291761	62293739	ANK3	14
chr10	651241	652734	C10orf108	17
chr10	67551621	67554395	ANXA2P3	16
chr10	67554968	67557132	ANXA2P3	24
chr10	67586752	67587923	ANXA2P3	25
chr10	69570790	69573430	DNAJC12	14
chr10	71119432	71123266	TSPAN15	18
chr10	73494574	73498693	C10orf54	28
chr10	73505331	73509756	C10orf54	25
chr10	75311800	75314456	USP54	16
chr10	75332828	75338600	USP54	17
chr10	75430322	75432188	FUT11	19
chr10	75430322	75432188	USP54	19
chr10	75624475	75626889	CAMK2G	15
chr10	77154551	77158021	ZNF503	23
chr10	79307283	79308822	KCNMA1	19
chr10	80813484	80816957	ZMIZ1	17
chr10	81117063	81119563	ZCCHC24	19
chr10	81909291	81913385	ANXA11	25
chr10	81927100	81934618	ANXA11	23
chr10	85918594	85919574	C10orf99	14
chr10	85918594	85919574	CDHR1	14
chr10	85930265	85937740	C10orf99	18
chr10	85930265	85937740	CDHR1	18
chr10	85943403	85946235	C10orf99	15
chr10	85943403	85946235	CDHR1	15
chr10	85953217	85964152	C10orf99	24
chr10	85953217	85964152	CDHR1	24
chr10	88180245	88181576	GRID1	16
chr10	88502954	88504741	BMPR1A	19
chr10	88681805	88683045	C10orf116	19
chr10	88864561	88866122	C10orf116	14
chr10	89320615	89321695	MINPP1	14
chr10	89320615	89321695	PAPSS2	14
chr10	89355606	89357063	MINPP1	18
chr10	89355606	89357063	PAPSS2	18
chr10	89427490	89429518	PAPSS2	17
chr10	91734931	91736546	LOC643529	23
chr10	95658225	95659776	PLCE1	19
chr10	95658225	95659776	SLC35G1	19
chr10	95782836	95784115	PLCE1	16
chr10	96439261	96444328	CYP2C18	14
chr10	96439261	96444328	CYP2C19	14
chr10	96439261	96444328	CYP2C9	14
chr10	96464407	96466540	CYP2C18	21
chr10	96464407	96466540	CYP2C19	21
chr10	96464407	96466540	CYP2C9	21
chr10	96661740	96662547	CYP2C18	14
chr10	96661740	96662547	CYP2C19	14
chr10	96661740	96662547	CYP2C9	14
chr10	96662569	96665162	CYP2C18	14
chr10	96662569	96665162	CYP2C19	14
chr10	96662569	96665162	CYP2C9	14
chr10	97371931	97375528	ALDH18A1	14
chr10	97967856	97970204	BLNK	29
chr10	97967856	97970204	CCNJ	29
chr10	97967856	97970204	ZNF518A	29
chr10	97977674	97978478	BLNK	16
chr10	97977674	97978478	CCNJ	16
chr10	97977674	97978478	ZNF518A	16
chr10	97987528	97988904	BLNK	20
chr10	97987528	97988904	CCNJ	20
chr10	97987528	97988904	ZNF518A	20
chr10	98002570	98004863	BLNK	15
chr10	98018735	98023971	BLNK	17
chr10	98355517	98357445	TM9SF3	18
chr10	98367758	98373153	TM9SF3	15
chr10	98378144	98381068	TM9SF3	21
chr10	98524723	98528879	LCOR	17
chr10	98524723	98528879	PIK3AP1	17
chr10	99456088	99458892	AVPI1	25
chr10	99456088	99458892	SFRP5	25
chr11	104904107	104906456	CARD16	20
chr11	104904107	104906456	CASP1	20
chr11	104904107	104906456	CASP5	20
chr11	108491444	108496696	EXPH5	26
chr11	108499532	108500953	EXPH5	22
chr11	109873146	109875038	ZC3H12C	18
chr11	111152654	111158096	C11orf53	14
chr11	111152654	111158096	C11orf92	14
chr11	111152654	111158096	C11orf93	14
chr11	111152654	111158096	POU2AF1	14
chr11	111168974	111175294	C11orf53	19
chr11	111168974	111175294	C11orf92	19
chr11	111168974	111175294	C11orf93	19
chr11	111168974	111175294	POU2AF1	19
chr11	113711680	113713612	ZW10	23
chr11	113969227	113971025	ZBTB16	23
chr11	114392909	114395354	FAM55A	24
chr11	114392909	114395354	FAM55B	24
chr11	114392909	114395354	FAM55D	24
chr11	114395442	114397069	FAM55A	23
chr11	114395442	114397069	FAM55B	23
chr11	114395442	114397069	FAM55D	23
chr11	114425560	114432216	FAM55A	24
chr11	114425560	114432216	FAM55B	24
chr11	114425560	114432216	FAM55D	24
chr11	114460806	114468151	FAM55A	29
chr11	114460806	114468151	FAM55B	29
chr11	114460806	114468151	FAM55D	29
chr11	114517643	114525569	FAM55A	31
chr11	114517643	114525569	FAM55B	31
chr11	114517643	114525569	FAM55D	31
chr11	114535054	114540618	FAM55A	27
chr11	114535054	114540618	FAM55B	27
chr11	114535054	114540618	FAM55D	27
chr11	114546414	114551772	FAM55A	14
chr11	114546414	114551772	FAM55B	14
chr11	114546414	114551772	FAM55D	14
chr11	114575396	114576459	FAM55A	14
chr11	114575396	114576459	FAM55B	14
chr11	114575396	114576459	FAM55D	14
chr11	114594126	114598058	FAM55A	17
chr11	114594126	114598058	FAM55B	17
chr11	114594126	114598058	FAM55D	17
chr11	11507132	11508716	GALNTL4	15
chr11	117088933	117097735	LOC100652768	20
chr11	117088933	117097735	SIDT2	20
chr11	117528607	117530948	DSCAML1	23
chr11	117617004	117622853	DSCAML1	31
chr11	117702757	117705453	DSCAML1	17
chr11	117702757	117705453	TMPRSS13	17
chr11	117953250	117956799	SCN2B	15
chr11	117953250	117956799	SCN4B	15
chr11	117953250	117956799	TMPRSS4	15
chr11	117980484	117983120	SCN2B	20
chr11	117980484	117983120	SCN4B	20
chr11	117980484	117983120	TMPRSS4	20
chr11	119055166	119057791	CBL	21
chr11	119055166	119057791	DPAGT1	21
chr11	119055166	119057791	PDZD3	21
chr11	120053103	120061578	OAF	15
chr11	120053103	120061578	TRIM29	15
chr11	120065904	120070584	OAF	15
chr11	120065904	120070584	POU2F3	15
chr11	121241986	121244339	SORL1	20
chr11	121315629	121317362	SORL1	18
chr11	121455295	121459578	SORL1	23
chr11	12249602	12252670	MICALCL	15
chr11	123653272	123654091	OR10G4	17
chr11	12375981	12377608	MICALCL	28
chr11	12375981	12377608	PARVA	28
chr11	1238647	1261044	LOC255512	31
chr11	1238647	1261044	MUC5B	31
chr11	125785289	125787552	DDX25	16
chr11	125785289	125787552	PUS3	16
chr11	1262970	1272651	MUC5B	27
chr11	126832450	126834002	KIRREL3	25
chr11	129243634	129248691	BARX2	18
chr11	129281760	129289665	BARX2	15
chr11	129296237	129298831	BARX2	15
chr11	130075464	130077511	ST14	22
chr11	134208036	134212218	GLB1L2	21
chr11	134208036	134212218	LOC283177	21
chr11	134335114	134339412	LOC283177	25
chr11	134366645	134369649	LOC283177	24
chr11	134383856	134386999	LOC283177	29
chr11	134387304	134388795	LOC283177	16
chr11	14604258	14607584	CYP2R1	16
chr11	14604258	14607584	PDE3B	16
chr11	14664028	14668150	CYP2R1	20
chr11	14697044	14699395	CYP2R1	19
chr11	14697044	14699395	PDE3B	19
chr11	1506018	1508862	BRSK2	16
chr11	1506018	1508862	DUSP8	16
chr11	1506018	1508862	KRTAP5-1	16
chr11	1506018	1508862	LOC338651	16
chr11	1586991	1598575	DUSP8	23
chr11	1586991	1598575	KRTAP5-1	23
chr11	1586991	1598575	KRTAP5-3	23
chr11	1586991	1598575	LOC338651	23
chr11	1616291	1618815	DUSP8	16
chr11	1616291	1618815	KRTAP5-1	16
chr11	1616291	1618815	KRTAP5-3	16
chr11	1616291	1618815	LOC338651	16
chr11	16299510	16303136	SOX6	19
chr11	17013755	17021349	OR7E14P	22
chr11	17013755	17021349	PLEKHA7	22
chr11	17013755	17021349	RPS13	22
chr11	1781081	1786638	SYT8	17
chr11	23818499	23820263	LUZP2	20
chr11	2461490	2463454	CD81	16
chr11	2461490	2463454	KCNQ1	16
chr11	2461490	2463454	TRPM5	16
chr11	24849861	24851055	LUZP2	18
chr11	24953432	24955227	LUZP2	29
chr11	25881037	25883366	LUZP2	24
chr11	25964909	25966318	LUZP2	29
chr11	2921842	2927539	PHLDA2	20
chr11	2921842	2927539	SLC22A18AS	20
chr11	3018599	3020284	PHLDA2	18
chr11	3018599	3020284	SLC22A18	18
chr11	3018599	3020284	SLC22A18AS	18
chr11	3018599	3020284	SNORA54	18
chr11	32934527	32935859	PRRG4	17
chr11	34870586	34873509	APIP	18
chr11	3591894	3595324	ART5	31
chr11	3591894	3595324	CHRNA10	31
chr11	36321505	36323424	COMMD9	16
chr11	36321505	36323424	PRR5L	16
chr11	36337179	36339642	COMMD9	14
chr11	36337179	36339642	PRR5L	14
chr11	36366055	36368409	PRR5L	23
chr11	45228679	45231016	SYT13	20
chr11	45284376	45290038	SYT13	18
chr11	45306600	45309049	SYT13	29
chr11	45822752	45828587	DKFZp779M0652	14
chr11	45822752	45828587	MAPK8IP1	14
chr11	45822752	45828587	SLC35C1	14
chr11	46286434	46288341	DGKZ	21
chr11	46563150	46564968	ATG13	15
chr11	46962189	46965358	C11orf49	25
chr11	46962189	46965358	LRP4	25
chr11	47487387	47491011	RAPSN	16
chr11	47508729	47510862	RAPSN	17
chr11	47703772	47704957	MTCH2	15
chr11	47709252	47711342	MTCH2	23
chr11	47744488	47746792	MTCH2	17
chr11	487339	489995	ANO9	16
chr11	487339	489995	C11orf35	16
chr11	487339	489995	LRRC56	16
chr11	487339	489995	PKP3	16
chr11	487339	489995	RASSF7	16
chr11	487339	489995	SIGIRR	16
chr11	544011	544886	C11orf35	14
chr11	544011	544886	CDHR5	14
chr11	544011	544886	DRD4	14
chr11	544011	544886	IRF7	14
chr11	544011	544886	LRRC56	14
chr11	544011	544886	RASSF7	14
chr11	55640023	55641169	OR5L1	26
chr11	55640023	55641169	OR5L2	26
chr11	557956	565011	C11orf35	15
chr11	557956	565011	CDHR5	15
chr11	557956	565011	DRD4	15
chr11	557956	565011	IRF7	15
chr11	557956	565011	LRRC56	15
chr11	557956	565011	RASSF7	15
chr11	56298643	56301684	OR5L1	26
chr11	56298643	56301684	OR5L2	26
chr11	56312422	56313934	OR5L1	20
chr11	56312422	56313934	OR5L2	20
chr11	56483001	56484680	OR5L2	16
chr11	57502263	57504543	TMX2	23
chr11	57790071	57792921	OR9Q2	19
chr11	58359060	58366336	LPXN	24
chr11	60259828	60261777	MS4A12	25
chr11	60264730	60267273	MS4A12	18
chr11	609872	617340	C11orf35	26
chr11	609872	617340	CDHR5	26
chr11	609872	617340	DRD4	26
chr11	609872	617340	EPS8L2	26
chr11	609872	617340	IRF7	26
chr11	609872	617340	LRRC56	26
chr11	609872	617340	RASSF7	26
chr11	609872	617340	TMEM80	26
chr11	61119847	61122592	DAK	30
chr11	61297796	61303813	SYT7	23
chr11	61408960	61411282	DAGLA	27
chr11	61408960	61411282	SYT7	27
chr11	61418168	61424060	C11orf9	22
chr11	61418168	61424060	DAGLA	22
chr11	61418168	61424060	RPLP0P2	22
chr11	61418168	61424060	SYT7	22
chr11	61454445	61459926	C11orf9	15
chr11	61454445	61459926	DAGLA	15
chr11	62092969	62095491	SCGB1A1	16
chr11	62137696	62139501	ASRGL1	16
chr11	62137696	62139501	SCGB1A1	16
chr11	622601	627435	C11orf35	22
chr11	622601	627435	CDHR5	22
chr11	622601	627435	DRD4	22
chr11	622601	627435	EPS8L2	22
chr11	622601	627435	IRF7	22
chr11	622601	627435	LRRC56	22
chr11	622601	627435	RASSF7	22
chr11	622601	627435	TMEM80	22
chr11	6245244	6248088	CCKBR	21
chr11	6245244	6248088	FAM160A2	21
chr11	6254159	6257591	CCKBR	15
chr11	6254159	6257591	FAM160A2	15
chr11	64974439	64977868	SYVN1	19
chr11	64974439	64977868	TM7SF2	19
chr11	65167531	65170056	MALAT1	14
chr11	65167531	65170056	MIR612	14
chr11	65167531	65170056	NEAT1	14
chr11	65167531	65170056	SLC25A45	14
chr11	65359258	65360797	KCNK7	26
chr11	65359258	65360797	RELA	26
chr11	65359258	65360797	SSSCA1	26
chr11	65587837	65591653	CCDC85B	19
chr11	65587837	65591653	CFL1	19
chr11	65587837	65591653	CTSW	19
chr11	65587837	65591653	OVOL1	19
chr11	65587837	65591653	SNX32	19
chr11	65610578	65613339	CFL1	15
chr11	65610578	65613339	CTSW	15
chr11	65610578	65613339	OVOL1	15
chr11	65610578	65613339	SNX32	15
chr11	66630532	66633466	LRFN4	26
chr11	67256070	67258423	CABP2	25
chr11	67256070	67258423	CDK2AP2	25
chr11	67256070	67258423	PTPRCAP	25
chr11	67324832	67328003	ACY3	20
chr11	67324832	67328003	CABP2	20
chr11	67324832	67328003	GSTP1	20
chr11	67324832	67328003	NDUFV1	20
chr11	67324832	67328003	NUDT8	20
chr11	67324832	67328003	PITPNM1	20
chr11	67324832	67328003	TBX10	20
chr11	67523907	67527357	ALDH3B2	17
chr11	67712771	67716142	ALDH3B1	18
chr11	67712771	67716142	UNC93B1	18
chr11	67977998	67984706	LRP5	24
chr11	68172432	68176671	LRP5	22
chr11	68172432	68176671	PPP6R3	22
chr11	68177358	68181027	LRP5	25
chr11	68177358	68181027	PPP6R3	25
chr11	68291066	68293703	PPP6R3	17
chr11	68298780	68301560	PPP6R3	17
chr11	68578328	68581836	CPT1A	23
chr11	68591952	68612471	CPT1A	18
chr11	69283258	69286850	MYEOV	19
chr11	69290282	69296944	MYEOV	19
chr11	69705194	69709074	FGF3	14
chr11	70381757	70383057	SHANK2	16
chr11	70464061	70466301	SHANK2	25
chr11	70472272	70476194	SHANK2	17
chr11	71879361	71882042	FOLR1	26
chr11	72474730	72476961	STARD10	15
chr11	73415472	73416966	PLEKHB1	18
chr11	74860422	74868665	SLCO2B1	15
chr11	74877442	74882075	SLCO2B1	20
chr11	75011167	75014390	ARRB1	25
chr11	75011167	75014390	SNORD15A	25
chr11	75021570	75027102	ARRB1	21
chr11	75028054	75038540	ARRB1	18
chr11	75028054	75038540	SNORD15A	18
chr11	75028054	75038540	SNORD15B	18
chr11	75038755	75042760	ARRB1	15
chr11	75038755	75042760	SNORD15B	15
chr11	7533121	7535976	PPFIBP2	15
chr11	75424694	75426790	DGAT2	19
chr11	75424694	75426790	MOGAT2	19
chr11	75426850	75434282	DGAT2	25
chr11	75426850	75434282	MOGAT2	25
chr11	7575469	7577174	PPFIBP2	16
chr11	76298965	76305616	LRRC32	19
chr11	76312637	76317293	LRRC32	17
chr11	76684124	76685995	B3GNT6	16
chr11	76684124	76685995	CAPN5	16
chr11	76688576	76690807	B3GNT6	16
chr11	76688576	76690807	CAPN5	16
chr11	76738460	76742878	B3GNT6	20
chr11	76738460	76742878	CAPN5	20
chr11	76738460	76742878	OMP	20
chr11	76744585	76749019	B3GNT6	29
chr11	76744585	76749019	CAPN5	29
chr11	76744585	76749019	OMP	29
chr11	76757861	76761531	B3GNT6	23
chr11	76757861	76761531	CAPN5	23
chr11	76757861	76761531	OMP	23
chr11	76771300	76776039	B3GNT6	14
chr11	76771300	76776039	CAPN5	14
chr11	76790702	76808562	B3GNT6	17
chr11	76790702	76808562	CAPN5	17
chr11	76790702	76808562	OMP	17
chr11	76897761	76900919	OMP	16
chr11	77375162	77377379	AQP11	23
chr11	77382309	77384442	AQP11	15
chr11	8524526	8526831	STK33	20
chr11	8767293	8771606	SNORA3	29
chr11	8767293	8771606	SNORA45	29
chr11	8807353	8810120	RPL27A	26
chr11	8807353	8810120	SNORA3	26
chr11	8807353	8810120	SNORA45	26
chr11	8810610	8813655	RPL27A	25
chr11	8810610	8813655	SNORA3	25
chr11	8810610	8813655	SNORA45	25
chr11	9109687	9114028	SCUBE2	29
chr11	92948943	92951509	SLC36A4	19
chr11	92969771	92971229	C11orf75	16
chr11	93320683	93323605	C11orf75	25
chr11	94831381	94833707	ENDOD1	16
chr12	100556180	100559630	GOLGA2P5	22
chr12	100725500	100727391	SCYL2	22
chr12	100725500	100727391	SLC17A8	22
chr12	100738225	100739875	SCYL2	18
chr12	100738225	100739875	SLC17A8	18
chr12	100789172	100793726	NR1H4	24
chr12	100789172	100793726	SCYL2	24
chr12	100789172	100793726	SLC17A8	24
chr12	100830258	100831957	NR1H4	18
chr12	100830258	100831957	SLC17A8	18
chr12	100878035	100879225	GAS2L3	14
chr12	100878035	100879225	NR1H4	14
chr12	100896416	100900087	GAS2L3	25
chr12	100896416	100900087	NR1H4	25
chr12	100928319	100929092	GAS2L3	17
chr12	100928319	100929092	NR1H4	17
chr12	101005302	101008182	GAS2L3	16
chr12	101024966	101028619	GAS2L3	20
chr12	102083297	102086079	CHPT1	14
chr12	102083297	102086079	MYBPC1	14
chr12	102170908	102172381	CHPT1	14
chr12	102176190	102179446	CHPT1	30
chr12	105331715	105333786	SLC41A2	19
chr12	106667076	106669827	POLR3B	21
chr12	106667076	106669827	TCP11L2	21
chr12	10787424	10792243	CSDA	21
chr12	10787424	10792243	MAGOHB	21
chr12	10787424	10792243	STYK1	21
chr12	109485921	109487927	ACACB	25
chr12	109485921	109487927	LOC100131733	25
chr12	109485921	109487927	USP30	25
chr12	109546902	109555156	USP30	20
chr12	109995723	109997631	MMAB	25
chr12	110377547	110379465	GLTP	15
chr12	110395685	110398022	GLTP	17
chr12	110410133	110412601	GLTP	17
chr12	11166775	11171143	TAS2R10	25
chr12	11166775	11171143	TAS2R19	25
chr12	11166775	11171143	TAS2R30	25
chr12	11166775	11171143	TAS2R46	25
chr12	11166775	11171143	TAS2R50	25
chr12	113578319	113581506	IQCD	14
chr12	113578319	113581506	RASAL1	14
chr12	113578319	113581506	TPCN1	14
chr12	117231781	117233723	HRK	17
chr12	117231781	117233723	RNFT2	17
chr12	117293022	117295163	HRK	31
chr12	118374126	118375698	KSR2	18
chr12	120128852	120132444	PRKAB1	15
chr12	120758412	120760238	MSI1	14
chr12	120758412	120760238	PXN	14
chr12	120843457	120844808	COX6A1	20
chr12	120843457	120844808	MSI1	20
chr12	121133120	121135658	ACADS	17
chr12	121133120	121135658	CABP1	17
chr12	121133120	121135658	MLEC	17
chr12	121153871	121159657	ACADS	15
chr12	121153871	121159657	CABP1	15
chr12	121153871	121159657	MLEC	15
chr12	121193610	121196095	ACADS	19
chr12	121193610	121196095	MLEC	19
chr12	121202395	121207158	ACADS	22
chr12	121202395	121207158	MLEC	22
chr12	121266240	121267825	ACADS	23
chr12	121659884	121662873	P2RX4	29
chr12	12237854	12240433	BCL2L14	15
chr12	123171379	123174018	DENR	14
chr12	123171379	123174018	HCAR1	14
chr12	123387258	123389393	HIP1R	20
chr12	123387258	123389393	VPS37B	20
chr12	123391292	123392617	VPS37B	14
chr12	124445448	124447161	ZNF664-FAM101A	20
chr12	125576085	125580637	BRI3BP	18
chr12	125594289	125596765	BRI3BP	18
chr12	12674543	12676553	DUSP16	14
chr12	12728378	12730479	DUSP16	14
chr12	12747913	12750079	DUSP16	14
chr12	12772781	12774845	DUSP16	16
chr12	12772781	12774845	GPR19	16
chr12	132421989	132426985	EP400	29
chr12	132421989	132426985	SNORA49	29
chr12	133169649	133171331	P2RX2	17
chr12	133169649	133171331	PXMP2	17
chr12	133179055	133180938	P2RX2	14
chr12	133179055	133180938	PXMP2	14
chr12	133414484	133415900	GOLGA3	19
chr12	14689815	14690952	PLBD1	18
chr12	14854497	14856067	GUCY2C	14
chr12	14854497	14856067	HIST4H4	14
chr12	16397980	16399600	MGST1	26
chr12	16433421	16434421	MGST1	18
chr12	16476978	16478670	MGST1	16
chr12	16488769	16489495	MGST1	19
chr12	16513968	16515283	MGST1	15
chr12	1848765	1850851	ADIPOR2	17
chr12	19196784	19198927	PLEKHA5	14
chr12	2044461	2047927	CACNA2D4	30
chr12	2048039	2049777	CACNA2D4	21
chr12	20520543	20527040	PDE3A	23
chr12	20541904	20543268	PDE3A	15
chr12	20546508	20547522	PDE3A	15
chr12	20572549	20577708	PDE3A	26
chr12	20868556	20870259	SLCO1B3	15
chr12	22713725	22716606	ETNK1	21
chr12	22713725	22716606	KIAA0528	21
chr12	27847851	27851694	MRPS35	16
chr12	27847851	27851694	REP15	16
chr12	2962740	2965273	FKBP4	14
chr12	2962740	2965273	FOXM1	14
chr12	2962740	2965273	ITFG2	14
chr12	32664893	32666762	FGD4	22
chr12	32923157	32930355	PKP2	16
chr12	3789708	3791482	EFCAB4B	17
chr12	3832426	3838889	EFCAB4B	24
chr12	3839665	3843223	EFCAB4B	26
chr12	3849631	3851613	EFCAB4B	17
chr12	3855759	3859020	EFCAB4B	27
chr12	3860394	3863476	EFCAB4B	14
chr12	3864962	3867559	EFCAB4B	21
chr12	40406937	40412032	SLC2A13	16
chr12	40425151	40428055	SLC2A13	26
chr12	40491847	40494980	SLC2A13	17
chr12	4411181	4413372	CCND2	14
chr12	45227008	45228079	NELL2	21
chr12	45228091	45229748	NELL2	14
chr12	4699963	4701404	FGF6	21
chr12	47217153	47220713	SLC38A4	17
chr12	4843730	4845999	GALNT8	18
chr12	4843730	4845999	KCNA6	18
chr12	4846100	4847569	GALNT8	16
chr12	4846100	4847569	KCNA6	16
chr12	49185264	49190563	ADCY6	15
chr12	5000805	5001895	KCNA6	19
chr12	51171031	51174094	METTL7A	16
chr12	51726139	51730225	BIN2	18
chr12	51726139	51730225	DAZAP2	18
chr12	51726139	51730225	GALNT6	18
chr12	51726139	51730225	SMAGP	18
chr12	52294476	52296149	ACVR1B	19
chr12	52294476	52296149	ACVRL1	19
chr12	52344507	52351470	ACVR1B	18
chr12	52344507	52351470	ACVRL1	18
chr12	52344507	52351470	NR4A1	18
chr12	559148	560702	B4GALNT3	22
chr12	56063434	56066956	BLOC1S1	16
chr12	56063434	56066956	BLOC1S1-RDH5	16
chr12	56063434	56066956	GDF11	16
chr12	56063434	56066956	METTL7B	16
chr12	56063434	56066956	RDH5	16
chr12	56478656	56482814	ERBB3	21
chr12	56478656	56482814	PA2G4	21
chr12	56539568	56542075	ERBB3	16
chr12	56539568	56542075	PA2G4	16
chr12	56539568	56542075	SLC39A5	16
chr12	57063832	57066630	NACA	20
chr12	57063832	57066630	PRIM1	20
chr12	574477	577217	B4GALNT3	17
chr12	57928341	57930894	MBD6	26
chr12	57934473	57937062	MBD6	22
chr12	58273599	58278120	AVIL	27
chr12	58273599	58278120	XRCC6BP1	27
chr12	59253846	59254959	LRIG3	14
chr12	59333140	59334743	LRIG3	18
chr12	59342946	59346423	LRIG3	14
chr12	59350420	59351956	LRIG3	19
chr12	59352321	59355714	LRIG3	22
chr12	59468139	59469859	LRIG3	20
chr12	59470334	59474254	LRIG3	23
chr12	6496447	6503868	LTBR	23
chr12	6496447	6503868	PLEKHG6	23
chr12	6496447	6503868	SCNN1A	23
chr12	6496447	6503868	TAPBPL	23
chr12	6507947	6510816	LTBR	20
chr12	6507947	6510816	PLEKHG6	20
chr12	6507947	6510816	SCNN1A	20
chr12	6507947	6510816	TAPBPL	20
chr12	66608375	66610844	IRAK3	15
chr12	66608375	66610844	LLPH	15
chr12	66608375	66610844	TMBIM4	15
chr12	68114248	68116239	DYRK2	15
chr12	69304292	69305647	CPM	21
chr12	69344999	69346636	CPM	19
chr12	69355614	69357873	CPM	24
chr12	69396022	69403059	CPM	28
chr12	69429672	69431736	CPM	22
chr12	7094998	7098396	LPCAT3	18
chr12	7094998	7098396	PTPN6	18
chr12	7094998	7098396	SCARNA12	18
chr12	71522534	71525520	PTPRR	14
chr12	71522534	71525520	TSPAN8	14
chr12	72078589	72089883	RAB21	24
chr12	72078589	72089883	TMEM19	24
chr12	72164391	72165411	RAB21	19
chr12	72164391	72165411	TBC1D15	19
chr12	83002461	83004263	TMTC2	18
chr12	85401688	85402502	SLC6A15	15
chr12	88988007	88990341	KITLG	17
chr12	89077598	89079275	KITLG	16
chr12	94978598	94982467	TMCC3	14
chr13	100054962	100057448	TM9SF2	23
chr13	100267959	100269382	CLYBL	14
chr13	100337780	100340574	CLYBL	16
chr13	100880271	100885386	PCCA	15
chr13	100880271	100885386	ZIC2	15
chr13	107179982	107189286	EFNB2	14
chr13	107238616	107241999	EFNB2	16
chr13	107254308	107256864	EFNB2	23
chr13	111276795	111281134	RAB20	19
chr13	112766181	112769641	SOX1	15
chr13	112787589	112789428	SOX1	20
chr13	112812898	112815015	SOX1	23
chr13	112867037	112869167	SOX1	17
chr13	112884085	112885475	SOX1	15
chr13	114188760	114190524	DCUN1D2	17
chr13	114427234	114430783	TFDP1	20
chr13	114907577	114910459	RASA3	17
chr13	115092814	115094896	CHAMP1	14
chr13	115092814	115094896	UPF3A	14
chr13	21038850	21041137	CRYL1	16
chr13	21209758	21211224	CRYL1	21
chr13	21209758	21211224	IL17D	21
chr13	22445035	22446662	FGF9	21
chr13	22794265	22795330	FGF9	15
chr13	24817457	24822501	PARP4	20
chr13	24817457	24822501	SPATA13	20
chr13	24934253	24937124	PARP4	19
chr13	25235628	25238138	ATP12A	15
chr13	25241726	25246471	ATP12A	15
chr13	27725214	27729169	RASL11A	16
chr13	27725214	27729169	SNORA27	16
chr13	27725214	27729169	USP12	16
chr13	28524746	28556085	ATP5EP2	22
chr13	28524746	28556085	CDX2	22
chr13	28524746	28556085	PDX1	22
chr13	28524746	28556085	PRHOXNB	22
chr13	29283091	29285904	POMP	15
chr13	29283091	29285904	SLC46A3	15
chr13	30108058	30112917	SLC7A1	26
chr13	30120985	30126414	SLC7A1	17
chr13	30451264	30453006	UBL3	17
chr13	30475290	30478618	UBL3	21
chr13	30479386	30481644	UBL3	20
chr13	31258396	31260919	ALOX5AP	30
chr13	31695003	31696402	B3GALTL	19
chr13	32160681	32163861	RXFP2	14
chr13	33589667	33591860	KL	23
chr13	33649851	33651795	KL	22
chr13	37444272	37445227	RFXAP	14
chr13	37444272	37445227	SMAD9	14
chr13	37456351	37458027	RFXAP	16
chr13	37456351	37458027	SMAD9	16
chr13	37492931	37495764	SMAD9	19
chr13	40667490	40669077	FOXO1	20
chr13	41216910	41225514	FOXO1	25
chr13	46007197	46009937	COG3	20
chr13	46007197	46009937	SNORA31	20
chr13	48615965	48619302	SUCLA2	15
chr13	50313615	50314681	KPNA3	18
chr13	50319325	50321469	KPNA3	20
chr13	50528148	50530331	KCNRG	17
chr13	50528148	50530331	SPRYD7	17
chr13	50580077	50582299	SPRYD7	22
chr13	52750833	52752639	NEK3	15
chr13	53204292	53206099	HNRNPA1L2	23
chr13	61988195	61990413	PCDH20	18
chr13	77402823	77404904	KCTD12	26
chr13	77405838	77407932	BTF3P11	19
chr13	77405838	77407932	KCTD12	19
chr13	77587952	77589704	BTF3P11	22
chr13	77587952	77589704	FBXL3	22
chr13	90759117	90760186	MIR622	17
chr13	90797155	90798834	MIR622	14
chr13	96272612	96273897	DNAJC3	17
chr13	99212767	99215304	STK24	15
chr13	99841610	99846541	GPR18	28
chr14	100137610	100139759	HHIPL1	16
chr14	100606227	100619186	DEGS2	15
chr14	100606227	100619186	YY1	15
chr14	100794367	100796163	YY1	19
chr14	102945394	102947170	ANKRD9	19
chr14	103313301	103318825	AMN	14
chr14	103328130	103329876	AMN	15
chr14	103333508	103335838	AMN	27
chr14	103337279	103341452	AMN	24
chr14	103344167	103346586	AMN	28
chr14	103388193	103399148	AMN	26
chr14	103978521	103980221	CKB	26
chr14	104047581	104049457	APOPT1	20
chr14	104047581	104049457	CKB	20
chr14	104047581	104049457	TRMT61A	20
chr14	104352811	104358378	PPP1R13B	15
chr14	104359931	104366377	PPP1R13B	14
chr14	104546656	104555778	ASPG	31
chr14	104546656	104555778	KIF26A	31
chr14	104686480	104697243	KIF26A	19
chr14	104747562	104751518	KIF26A	17
chr14	104781845	104783630	KIF26A	26
chr14	104788957	104790635	KIF26A	17
chr14	105041903	105046645	TMEM179	22
chr14	105721597	105726694	BTBD6	23
chr14	105721597	105726694	NUDT14	23
chr14	20843312	20847109	RPPH1	28
chr14	20843312	20847109	TEP1	28
chr14	21147651	21158153	ANG	14
chr14	21147651	21158153	RNASE4	14
chr14	21147651	21158153	RNASE6	14
chr14	21462983	21467968	ARHGEF40	16
chr14	21462983	21467968	NDRG2	16
chr14	21462983	21467968	SLC39A2	16
chr14	21469048	21472729	ARHGEF40	18
chr14	21469048	21472729	C14orf176	18
chr14	21469048	21472729	NDRG2	18
chr14	21469048	21472729	SLC39A2	18
chr14	21526281	21531944	ARHGEF40	24
chr14	21526281	21531944	C14orf176	24
chr14	21526281	21531944	NDRG2	24
chr14	21526281	21531944	SLC39A2	24
chr14	21556278	21559293	ARHGEF40	17
chr14	21556278	21559293	C14orf176	17
chr14	21556278	21559293	NDRG2	17
chr14	21556278	21559293	SLC39A2	17
chr14	24450463	24452025	DHRS4	14
chr14	24450463	24452025	DHRS4L2	14
chr14	24450463	24452025	LRRC16B	14
chr14	24503012	24508042	DHRS4	20
chr14	24503012	24508042	DHRS4L2	20
chr14	24535203	24537394	DHRS4L2	17
chr14	24535203	24537394	IRF9	17
chr14	24535203	24537394	LRRC16B	17
chr14	24535203	24537394	PCK2	17
chr14	24535203	24537394	PSME2	17
chr14	24535203	24537394	RNF31	17
chr14	24807945	24809937	RIPK3	15
chr14	24886564	24889333	ADCY4	15
chr14	24886564	24889333	RIPK3	15
chr14	25312167	25314007	STXBP6	14
chr14	32573020	32574596	ARHGAP5	17
chr14	34377329	34380201	EGLN3	27
chr14	34987099	34993655	SPTSSA	14
chr14	35546800	35549808	FAM177A1	21
chr14	35551750	35553518	FAM177A1	23
chr14	35846451	35851076	FAM177A1	22
chr14	37889007	37892483	FOXA1	20
chr14	37934318	37936579	FOXA1	19
chr14	38030580	38031587	FOXA1	17
chr14	38031617	38037569	FOXA1	24
chr14	38676148	38679304	SSTR1	15
chr14	39578197	39580283	TRAPPC6B	20
chr14	47099160	47100835	RPL10L	14
chr14	47201566	47204585	RPL10L	18
chr14	50804767	50806246	CDKL1	14
chr14	50804767	50806246	L2HGDH	14
chr14	50854368	50857356	CDKL1	21
chr14	50854368	50857356	L2HGDH	21
chr14	51489642	51491984	PYGL	19
chr14	51489642	51491984	TRIM9	19
chr14	52691880	52692719	PTGDR	16
chr14	52691880	52692719	PTGER2	16
chr14	52693996	52697442	PTGDR	22
chr14	52693996	52697442	PTGER2	22
chr14	52699629	52701033	PTGDR	20
chr14	52699629	52701033	PTGER2	20
chr14	52733490	52739483	PTGDR	21
chr14	52733490	52739483	PTGER2	21
chr14	52772868	52775431	PTGDR	15
chr14	52772868	52775431	PTGER2	15
chr14	52817652	52819486	PTGDR	21
chr14	52817652	52819486	PTGER2	21
chr14	52827125	52828282	PTGDR	19
chr14	52827125	52828282	PTGER2	19
chr14	52857635	52859967	PTGER2	18
chr14	52866041	52867648	PTGER2	23
chr14	55809895	55819935	FBXO34	24
chr14	56392042	56395406	PELI2	18
chr14	56392042	56395406	RPL13AP3	18
chr14	56597908	56599503	PELI2	15
chr14	56597908	56599503	RPL13AP3	15
chr14	56672208	56675225	PELI2	17
chr14	56672208	56675225	RPL13AP3	17
chr14	59156836	59159180	DACT1	17
chr14	59164050	59165928	DACT1	20
chr14	60680022	60683297	DHRS7	21
chr14	60680022	60683297	PPM1A	21
chr14	61743326	61749478	TMEM30B	16
chr14	63870468	63872920	PPP2R5E	14
chr14	63989182	63994905	PPP2R5E	15
chr14	64071525	64072914	PPP2R5E	19
chr14	64399309	64401072	SYNE2	22
chr14	64417180	64420547	SYNE2	27
chr14	64930998	64934683	PPP1R36	21
chr14	65090945	65093693	HSPA2	25
chr14	65090945	65093693	PLEKHG3	25
chr14	65090945	65093693	PPP1R36	25
chr14	65096846	65100945	HSPA2	22
chr14	65096846	65100945	PLEKHG3	22
chr14	65096846	65100945	PPP1R36	22
chr14	65394477	65398422	GPX2	15
chr14	65394477	65398422	RAB15	15
chr14	68195451	68197245	VTI1B	15
chr14	73237146	73239327	DPF3	24
chr14	73293772	73299250	DPF3	23
chr14	73315568	73317541	DPF3	16
chr14	73320338	73323968	DPF3	22
chr14	73334448	73335805	DPF3	19
chr14	74327991	74329881	C14orf43	22
chr14	74327991	74329881	ENTPD5	22
chr14	74410658	74412954	ENTPD5	22
chr14	74427116	74428834	ENTPD5	14
chr14	74437732	74440766	ENTPD5	17
chr14	74442612	74446313	ENTPD5	16
chr14	74454421	74456474	ALDH6A1	15
chr14	74454421	74456474	ENTPD5	15
chr14	74458939	74467681	ALDH6A1	20
chr14	74458939	74467681	ENTPD5	20
chr14	74484152	74489376	ENTPD5	19
chr14	74606477	74609943	ALDH6A1	20
chr14	76201106	76202148	C14orf1	14
chr14	77586152	77592212	ZDHHC22	21
chr14	77765271	77767919	TMED8	17
chr14	77934776	77938149	ISM2	20
chr14	77934776	77938149	TMED8	20
chr14	81984857	81986789	SEL1L	17
chr14	88720935	88722653	KCNK10	21
chr14	88735849	88738876	KCNK10	20
chr14	91487825	91490172	RPS6KA5	14
chr14	91552735	91558827	C14orf159	14
chr14	91552735	91558827	RPS6KA5	14
chr14	91552735	91558827	SNORA11B	14
chr14	91630149	91632244	C14orf159	22
chr14	91630149	91632244	GPR68	22
chr14	91630149	91632244	SNORA11B	22
chr14	92300648	92305316	CATSPERB	20
chr14	92300648	92305316	TC2N	20
chr14	93034730	93039130	RIN3	16
chr14	94524312	94525960	IFI27	23
chr14	94568237	94570692	IFI27	27
chr14	94782688	94784765	SERPINA1	17
chr14	94782688	94784765	SERPINA6	17
chr14	94785040	94788565	SERPINA1	15
chr14	95316299	95317605	GSC	14
chr14	95352852	95355640	GSC	28
chr14	95649000	95652310	CLMN	17
chr14	95697803	95704633	CLMN	14
chr14	95797646	95800138	CLMN	26
chr14	95932622	95938572	LINC00341	15
chr14	95932622	95938572	SCARNA13	15
chr14	95932622	95938572	SYNE3	15
chr14	96690193	96693325	BDKRB1	17
chr14	96690193	96693325	BDKRB2	17
chr14	96704199	96708567	BDKRB1	16
chr14	96704199	96708567	BDKRB2	16
chr14	96827548	96833993	C14orf129	17
chr14	99912838	99914885	CCNK	19
chr14	99912838	99914885	SETD3	19
chr15	101465391	101466879	LRRK1	14
chr15	102060390	102064455	PCSK6	16
chr15	22986672	22989376	NIPA1	24
chr15	23678323	23680243	NIPA1	18
chr15	24227899	24229771	SNORD116-14	15
chr15	24227899	24229771	SNORD116-15	15
chr15	24227899	24229771	SNORD116-16	15
chr15	24227899	24229771	SNORD116-20	15
chr15	24227899	24229771	SNORD116-21	15
chr15	24227899	24229771	SNORD116-22	15
chr15	24227899	24229771	SNORD116-23	15
chr15	24227899	24229771	SNORD116-8	15
chr15	24299405	24300860	SNORD116-14	16
chr15	24299405	24300860	SNORD116-15	16
chr15	24299405	24300860	SNORD116-16	16
chr15	24299405	24300860	SNORD116-20	16
chr15	24299405	24300860	SNORD116-21	16
chr15	24299405	24300860	SNORD116-22	16
chr15	24299405	24300860	SNORD116-23	16
chr15	24299405	24300860	SNORD116-8	16
chr15	24352623	24353674	SNORD116-14	18
chr15	24352623	24353674	SNORD116-15	18
chr15	24352623	24353674	SNORD116-16	18
chr15	24352623	24353674	SNORD116-20	18
chr15	24352623	24353674	SNORD116-21	18
chr15	24352623	24353674	SNORD116-22	18
chr15	24352623	24353674	SNORD116-8	18
chr15	24512693	24515450	SNORD116-14	26
chr15	24512693	24515450	SNORD116-15	26
chr15	24512693	24515450	SNORD116-16	26
chr15	24512693	24515450	SNORD116-20	26
chr15	24512693	24515450	SNORD116-21	26
chr15	24512693	24515450	SNORD116-22	26
chr15	24512693	24515450	SNORD116-8	26
chr15	24516030	24517693	SNORD116-14	29
chr15	24516030	24517693	SNORD116-15	29
chr15	24516030	24517693	SNORD116-16	29
chr15	24516030	24517693	SNORD116-20	29
chr15	24516030	24517693	SNORD116-21	29
chr15	24516030	24517693	SNORD116-22	29
chr15	24516030	24517693	SNORD116-8	29
chr15	24546592	24547671	SNORD116-14	17
chr15	24546592	24547671	SNORD116-15	17
chr15	24546592	24547671	SNORD116-16	17
chr15	24546592	24547671	SNORD116-20	17
chr15	24546592	24547671	SNORD116-21	17
chr15	24546592	24547671	SNORD116-22	17
chr15	24546592	24547671	SNORD116-8	17
chr15	24679673	24680603	SNORD116-14	20
chr15	24679673	24680603	SNORD116-15	20
chr15	24679673	24680603	SNORD116-16	20
chr15	24679673	24680603	SNORD116-20	20
chr15	24679673	24680603	SNORD116-22	20
chr15	24679673	24680603	SNORD116-8	20
chr15	24732979	24734121	SNORD116-14	21
chr15	24732979	24734121	SNORD116-15	21
chr15	24732979	24734121	SNORD116-16	21
chr15	24732979	24734121	SNORD116-20	21
chr15	24732979	24734121	SNORD116-21	21
chr15	24732979	24734121	SNORD116-22	21
chr15	24732979	24734121	SNORD116-8	21
chr15	28425817	28428748	LOC646278	28
chr15	28425817	28428748	OCA2	28
chr15	29762118	29764501	FAM189A1	19
chr15	29814312	29815816	FAM189A1	19
chr15	29829824	29831270	FAM189A1	16
chr15	29860417	29861447	FAM189A1	16
chr15	29861866	29865000	FAM189A1	26
chr15	29884894	29886877	FAM189A1	22
chr15	31500741	31502154	LOC283710	14
chr15	31506192	31511301	KLF13	19
chr15	31520455	31522575	KLF13	22
chr15	31563562	31566362	KLF13	15
chr15	31563562	31566362	LOC283710	15
chr15	31616525	31624193	KLF13	23
chr15	31664692	31670184	KLF13	21
chr15	31664692	31670184	LOC283710	21
chr15	31789562	31791569	OTUD7A	26
chr15	33318521	33322342	FMN1	14
chr15	33325217	33328313	FMN1	23
chr15	38912231	38916701	RASGRP1	22
chr15	40625896	40651772	C15orf52	15
chr15	40625896	40651772	DISP2	15
chr15	40625896	40651772	PHGR1	15
chr15	40625896	40651772	PLCB2	15
chr15	40711853	40714318	IVD	18
chr15	40991320	40995544	GCHFR	16
chr15	41241067	41243100	CHAC1	21
chr15	41241067	41243100	DLL4	21
chr15	41339418	41341569	CHAC1	14
chr15	41339418	41341569	INO80	14
chr15	41720664	41722160	ITPKA	15
chr15	41720664	41722160	LTK	15
chr15	41765332	41768093	ITPKA	19
chr15	41765332	41768093	LTK	19
chr15	41773269	41776268	ITPKA	24
chr15	41773269	41776268	LTK	24
chr15	41799091	41801013	ITPKA	14
chr15	41799091	41801013	LTK	14
chr15	41803041	41805722	ITPKA	16
chr15	41803041	41805722	LTK	16
chr15	42430675	42433328	CAPN3	15
chr15	42430675	42433328	PLA2G4F	15
chr15	42430675	42433328	TMEM87A	15
chr15	42434150	42435761	CAPN3	26
chr15	42434150	42435761	PLA2G4F	26
chr15	42434150	42435761	TMEM87A	26
chr15	42447389	42449715	PLA2G4F	15
chr15	42447389	42449715	TMEM87A	15
chr15	42683461	42690148	CAPN3	14
chr15	44603559	44605557	CASC4	22
chr15	44998106	45001547	B2M	19
chr15	45328858	45330734	SORD	19
chr15	45543640	45545845	SLC28A2	14
chr15	45719937	45725323	C15orf48	18
chr15	45719937	45725323	GATM	18
chr15	45719937	45725323	HMGN2P46	18
chr15	45719937	45725323	MIR147B	18
chr15	45719937	45725323	SLC30A4	18
chr15	45736005	45744893	C15orf48	15
chr15	45736005	45744893	GATM	15
chr15	45736005	45744893	HMGN2P46	15
chr15	45736005	45744893	MIR147B	15
chr15	45736005	45744893	SLC30A4	15
chr15	45944529	45947673	PLDN	19
chr15	45944529	45947673	SQRDL	19
chr15	46817941	46820271	SEMA6D	15
chr15	46973973	46976835	SEMA6D	26
chr15	46977170	46978872	SEMA6D	21
chr15	50523874	50527908	SLC27A2	21
chr15	51081635	51087469	SPPL2A	27
chr15	51081635	51087469	TRPM7	27
chr15	51107546	51109424	SPPL2A	24
chr15	51107546	51109424	TRPM7	24
chr15	51420058	51423000	TNFAIP8L3	21
chr15	52361202	52364957	BCL2L10	17
chr15	52520584	52523688	MYO5C	16
chr15	53405720	53408812	ONECUT1	14
chr15	53638919	53639775	WDR72	17
chr15	54077614	54080115	WDR72	20
chr15	55526036	55527493	RAB27A	19
chr15	55538472	55539926	RAB27A	17
chr15	55540420	55543856	RAB27A	14
chr15	55666566	55668280	CCPG1	17
chr15	58819274	58821765	LIPC	22
chr15	58851125	58854708	ADAM10	18
chr15	58851125	58854708	HSP90AB4P	18
chr15	59693167	59694829	FAM81A	24
chr15	59693167	59694829	MYO1E	24
chr15	59701076	59706502	FAM81A	14
chr15	59701076	59706502	MYO1E	14
chr15	59822436	59830135	FAM81A	18
chr15	59822436	59830135	GCNT3	18
chr15	62341913	62344422	C2CD4A	25
chr15	62341913	62344422	VPS13C	25
chr15	62859445	62863651	TLN2	15
chr15	63612888	63614594	CA12	18
chr15	63639885	63653488	CA12	19
chr15	63681570	63683902	CA12	14
chr15	63687266	63689723	CA12	17
chr15	63969367	63971006	FBXL22	18
chr15	65373962	65375860	MTFMT	18
chr15	65373962	65375860	OSTBETA	18
chr15	65378044	65383415	MTFMT	24
chr15	65378044	65383415	OSTBETA	24
chr15	65391659	65394307	MTFMT	25
chr15	65391659	65394307	OSTBETA	25
chr15	66597870	66599484	DIS3L	14
chr15	66597870	66599484	TIPIN	14
chr15	67482268	67484528	AAGAB	14
chr15	68052637	68054775	C15orf61	14
chr15	68052637	68054775	MAP2K5	14
chr15	68052637	68054775	SKOR1	14
chr15	68479325	68481046	CALML4	20
chr15	68479325	68481046	CLN6	20
chr15	69604625	69614601	KIF23	24
chr15	69604625	69614601	PAQR5	24
chr15	69615758	69622994	KIF23	21
chr15	69615758	69622994	PAQR5	21
chr15	73150787	73152447	NEO1	25
chr15	73203757	73205312	NEO1	22
chr15	73210782	73211638	NEO1	14
chr15	73211826	73213317	NEO1	23
chr15	73231944	73233693	NEO1	24
chr15	73253044	73255188	NEO1	28
chr15	73259726	73261754	NEO1	14
chr15	73284870	73285754	NEO1	15
chr15	73286389	73288050	NEO1	26
chr15	73290238	73292733	NEO1	30
chr15	73296744	73298178	NEO1	21
chr15	73306703	73307933	NEO1	14
chr15	73320349	73321895	NEO1	23
chr15	73343038	73348501	NEO1	21
chr15	75123531	75126559	CPLX3	25
chr15	75615415	75617356	NEIL1	26
chr15	76646515	76647892	TYRO3P	16
chr15	77329341	77332535	TSPAN3	23
chr15	78303140	78307189	SH2D7	27
chr15	78310332	78312457	SH2D7	22
chr15	78375984	78377709	IDH3A	19
chr15	78375984	78377709	SH2D7	19
chr15	78380037	78382801	CIB2	26
chr15	78380037	78382801	IDH3A	26
chr15	78380037	78382801	SH2D7	26
chr15	78431752	78433981	CIB2	15
chr15	78431752	78433981	IDH3A	15
chr15	78431752	78433981	SH2D7	15
chr15	78506794	78510717	DNAJA4	17
chr15	78506794	78510717	IDH3A	17
chr15	78606522	78610320	DNAJA4	28
chr15	78706826	78708505	CRABP1	15
chr15	78714402	78716184	CRABP1	18
chr15	80999608	81006011	FAM108C1	14
chr15	80999608	81006011	KIAA1199	14
chr15	81572184	81574205	STARD5	27
chr15	81676765	81680940	STARD5	15
chr15	81690517	81692481	STARD5	14
chr15	82528468	82534378	LOC727849	19
chr15	82528468	82534378	RPS17L	19
chr15	82528468	82534378	SCARNA15	19
chr15	82528468	82534378	UBE2Q2P3	19
chr15	90310449	90312404	ANPEP	15
chr15	90310449	90312404	MESP1	15
chr15	90310449	90312404	MESP2	15
chr15	90310449	90312404	PEX11A	15
chr15	90310449	90312404	PLIN1	15
chr15	90914487	90916839	ZNF774	19
chr15	92466957	92472851	SLCO3A1	21
chr15	93188221	93189556	FAM174B	14
chr15	93196624	93199548	FAM174B	14
chr15	93209749	93211801	FAM174B	15
chr16	11356917	11360015	PRM2	21
chr16	11356917	11360015	RMI2	21
chr16	12022062	12025966	GSPT1	19
chr16	12022062	12025966	RSL1D1	19
chr16	1270494	1272923	TPSD1	21
chr16	1270494	1272923	TPSG1	21
chr16	1273982	1276389	TPSD1	18
chr16	1273982	1276389	TPSG1	18
chr16	14661814	14665456	PARN	28
chr16	14760330	14765105	ABCC6P2	22
chr16	14760330	14765105	PLA2G10	22
chr16	14765407	14767652	ABCC6P2	18
chr16	14765407	14767652	PLA2G10	18
chr16	14855019	14857616	ABCC6P2	19
chr16	14855019	14857616	PLA2G10	19
chr16	14967567	14969117	ABCC6P2	22
chr16	14967567	14969117	PLA2G10	22
chr16	14969248	14972885	ABCC6P2	22
chr16	14969248	14972885	PLA2G10	22
chr16	15012850	15014663	ABCC6P2	23
chr16	15012850	15014663	PARN	23
chr16	15012850	15014663	PLA2G10	23
chr16	15041516	15044379	ABCC6P2	19
chr16	15041516	15044379	PLA2G10	19
chr16	15089559	15095702	ABCC6P2	22
chr16	15089559	15095702	NTAN1	22
chr16	15089559	15095702	PARN	22
chr16	15089559	15095702	PLA2G10	22
chr16	15199773	15202832	NTAN1	19
chr16	15459042	15462367	MPV17L	15
chr16	16366066	16371612	ABCC6	24
chr16	16411553	16413381	ABCC6	23
chr16	16440038	16442790	ABCC6	15
chr16	16451347	16453576	ABCC6	19
chr16	16483448	16485738	ABCC6	14
chr16	1806225	1808877	EME2	15
chr16	1806225	1808877	IGFALS	15
chr16	18134247	18137508	ABCC6P1	30
chr16	18142040	18144682	ABCC6P1	31
chr16	18413484	18416064	ABCC6P1	19
chr16	18442941	18444840	ABCC6P1	24
chr16	18453650	18457009	ABCC6P1	17
chr16	18486551	18488252	ABCC6P1	23
chr16	18528197	18533784	ABCC6P1	25
chr16	18845472	18847187	ARL6IP1	16
chr16	18883256	18886970	ARL6IP1	21
chr16	1926415	1928540	IGFALS	26
chr16	1926415	1928540	SNHG9	26
chr16	1926415	1928540	SNORA10	26
chr16	1926415	1928540	SNORA64	26
chr16	1926415	1928540	SNORA78	26
chr16	20336249	20338862	GP2	23
chr16	2103869	2105851	NOXO1	22
chr16	2103869	2105851	RAB26	22
chr16	2103869	2105851	RPS2	22
chr16	2103869	2105851	SLC9A3R2	22
chr16	2103869	2105851	SNHG9	22
chr16	2103869	2105851	SNORA10	22
chr16	2103869	2105851	SNORA64	22
chr16	2103869	2105851	SNORA78	22
chr16	2103869	2105851	SNORD60	22
chr16	21349693	21352585	CRYM	20
chr16	21349693	21352585	CRYM-AS1	20
chr16	21349693	21352585	LOC100190986	20
chr16	21349693	21352585	LOC100271836	20
chr16	2137089	2144404	RAB26	27
chr16	2137089	2144404	SLC9A3R2	27
chr16	2137089	2144404	SNORD60	27
chr16	21416616	21420800	CRYM	15
chr16	21416616	21420800	CRYM-AS1	15
chr16	21416616	21420800	LOC100190986	15
chr16	21416616	21420800	LOC100271836	15
chr16	21470815	21474214	CRYM	19
chr16	21470815	21474214	CRYM-AS1	19
chr16	21470815	21474214	LOC100190986	19
chr16	21470815	21474214	LOC100271836	19
chr16	2166198	2167722	RAB26	20
chr16	2166198	2167722	SNORD60	20
chr16	21902665	21907235	RRN3P1	20
chr16	21902665	21907235	UQCRC2	20
chr16	22487550	22490881	RRN3P3	19
chr16	22540003	22545211	RRN3P3	18
chr16	23268046	23270748	SCNN1B	15
chr16	23268046	23270748	SCNN1G	15
chr16	23304872	23306465	SCNN1B	20
chr16	23304872	23306465	SCNN1G	20
chr16	23334788	23337275	SCNN1B	14
chr16	23334788	23337275	SCNN1G	14
chr16	23372247	23375403	SCNN1B	20
chr16	23372247	23375403	SCNN1G	20
chr16	23708447	23712877	CHP2	15
chr16	23708447	23712877	DCTN5	15
chr16	23708447	23712877	ERN2	15
chr16	23708447	23712877	PLK1	15
chr16	23756391	23757974	CHP2	24
chr16	23756391	23757974	ERN2	24
chr16	23764991	23767888	CHP2	22
chr16	23764991	23767888	ERN2	22
chr16	23774086	23778971	CHP2	18
chr16	23774086	23778971	ERN2	18
chr16	23779591	23780920	CHP2	23
chr16	23779591	23780920	ERN2	23
chr16	23791079	23792674	CHP2	15
chr16	23791079	23792674	ERN2	15
chr16	23805110	23808178	CHP2	24
chr16	23805110	23808178	ERN2	24
chr16	23811325	23813253	CHP2	22
chr16	23811325	23813253	ERN2	22
chr16	25188766	25190463	AQP8	28
chr16	25204835	25206854	AQP8	24
chr16	25216710	25218718	AQP8	17
chr16	25227479	25228960	AQP8	17
chr16	25969615	25971525	C16orf82	16
chr16	2679376	2683680	ERVK13-1	15
chr16	2679376	2683680	PRSS27	15
chr16	28126859	28130424	GSG1L	26
chr16	28384951	28388103	APOBR	29
chr16	28384951	28388103	CLN3	29
chr16	28489648	28495649	APOBR	16
chr16	28489648	28495649	CCDC101	16
chr16	28489648	28495649	CLN3	16
chr16	28489648	28495649	NUPR1	16
chr16	28546930	28556187	CCDC101	18
chr16	28546930	28556187	NUPR1	18
chr16	28606609	28613897	NUPR1	26
chr16	28606609	28613897	SULT1A1	26
chr16	28606609	28613897	SULT1A2	26
chr16	28619294	28626095	CCDC101	21
chr16	28619294	28626095	EIF3C	21
chr16	28619294	28626095	NUPR1	21
chr16	28619294	28626095	SULT1A1	21
chr16	28619294	28626095	SULT1A2	21
chr16	28749542	28752997	EIF3C	27
chr16	29114978	29121132	RRN3P2	26
chr16	29239224	29241360	LOC606724	21
chr16	29239224	29241360	SLX1A	21
chr16	29239224	29241360	SPN	21
chr16	2931546	2934297	KREMEN2	14
chr16	2931546	2934297	PRSS21	14
chr16	2931546	2934297	PRSS22	14
chr16	2931546	2934297	PRSS33	14
chr16	2931546	2934297	PRSS41	14
chr16	29395366	29400445	SLX1A	20
chr16	29395366	29400445	SULT1A3	20
chr16	29450635	29455410	LOC606724	23
chr16	29450635	29455410	QPRT	23
chr16	29450635	29455410	SLX1A	23
chr16	29450635	29455410	SULT1A3	23
chr16	29455630	29457607	SLX1A	16
chr16	29497156	29502193	QPRT	17
chr16	29497156	29502193	SLX1A	17
chr16	29497156	29502193	SULT1A3	17
chr16	29520864	29525016	LOC606724	15
chr16	29520864	29525016	SLX1A	15
chr16	29520864	29525016	SPN	15
chr16	29552247	29557124	LOC606724	22
chr16	29552247	29557124	QPRT	22
chr16	29552247	29557124	SLX1A	22
chr16	29552247	29557124	SULT1A3	22
chr16	29747327	29750652	MVP	22
chr16	29747327	29750652	PRRT2	22
chr16	29747327	29750652	ZG16	22
chr16	29751334	29757777	MVP	27
chr16	29751334	29757777	PRRT2	27
chr16	29751334	29757777	ZG16	27
chr16	29758049	29760604	MVP	25
chr16	29758049	29760604	PRRT2	25
chr16	29758049	29760604	ZG16	25
chr16	29771548	29773268	C16orf53	21
chr16	29771548	29773268	MVP	21
chr16	29771548	29773268	SPN	21
chr16	29771548	29773268	ZG16	21
chr16	29775379	29778198	C16orf53	20
chr16	29775379	29778198	LOC440356	20
chr16	29775379	29778198	MVP	20
chr16	29775379	29778198	PRRT2	20
chr16	29775379	29778198	QPRT	20
chr16	29775379	29778198	ZG16	20
chr16	29788321	29792801	C16orf53	16
chr16	299865	304788	ARHGDIG	16
chr16	299865	304788	AXIN1	16
chr16	299865	304788	HBA2	16
chr16	299865	304788	HBM	16
chr16	299865	304788	HBQ1	16
chr16	299865	304788	ITFG3	16
chr16	30000166	30003387	DOC2A	19
chr16	30000166	30003387	LOC440356	19
chr16	30000166	30003387	SEZ6L2	19
chr16	30150181	30152667	GDPD3	17
chr16	30150181	30152667	MAPK3	17
chr16	30260792	30263527	LOC595101	14
chr16	30271068	30274564	LOC595101	14
chr16	30292192	30297021	LOC595101	21
chr16	30428277	30430897	DCTPP1	15
chr16	30735319	30738685	FBRS	17
chr16	30735319	30738685	LOC730183	17
chr16	30735319	30738685	PRR14	17
chr16	30735319	30738685	SNORA30	17
chr16	30735319	30738685	SRCAP	17
chr16	30735319	30738685	ZNF629	17
chr16	30840361	30841589	ZNF629	16
chr16	31487041	31489925	COX6A2	22
chr16	31487041	31489925	SLC5A2	22
chr16	315439	316928	ARHGDIG	17
chr16	315439	316928	HBA2	17
chr16	315439	316928	HBQ1	17
chr16	315439	316928	ITFG3	17
chr16	317195	319945	ARHGDIG	16
chr16	317195	319945	HBA2	16
chr16	317195	319945	HBQ1	16
chr16	317195	319945	ITFG3	16
chr16	3193331	3195303	IL32	16
chr16	3193331	3195303	MMP25	16
chr16	3193331	3195303	ZNF213	16
chr16	324812	326552	ARHGDIG	14
chr16	324812	326552	HBQ1	14
chr16	324812	326552	ITFG3	14
chr16	32884459	32886127	SLC6A10P	15
chr16	3523463	3526820	NAA60	21
chr16	3527192	3529303	NAA60	19
chr16	46883409	46886639	GPT2	19
chr16	46934733	46939653	DNAJA2	23
chr16	46934733	46939653	GPT2	23
chr16	47107565	47109170	NETO2	28
chr16	4750857	4753434	LOC440335	31
chr16	4750857	4753434	ZNF500	31
chr16	4876812	4880821	LOC440335	29
chr16	4876812	4880821	ZNF500	29
chr16	4882070	4884146	LOC440335	20
chr16	4882070	4884146	ZNF500	20
chr16	49315537	49317166	C16orf78	20
chr16	49389581	49391451	C16orf78	20
chr16	5073876	5075686	ALG1	23
chr16	50809816	50810554	NOD2	17
chr16	50809816	50810554	SNX20	17
chr16	5129472	5135071	ALG1	25
chr16	56665644	56667872	MT1B	23
chr16	56665644	56667872	MT1G	23
chr16	56665644	56667872	MT1H	23
chr16	56665644	56667872	MT1IP	23
chr16	56665644	56667872	MT1M	23
chr16	56665644	56667872	MT2A	23
chr16	56665644	56667872	MT4	23
chr16	56676561	56678350	MT1A	15
chr16	56676561	56678350	MT1DP	15
chr16	56676561	56678350	MT1E	15
chr16	56676561	56678350	MT1F	15
chr16	56676561	56678350	MT1G	15
chr16	56676561	56678350	MT1H	15
chr16	56676561	56678350	MT1L	15
chr16	56676561	56678350	MT1M	15
chr16	56676561	56678350	MT1X	15
chr16	56676561	56678350	MT2A	15
chr16	56676561	56678350	MT3	15
chr16	56676561	56678350	MT4	15
chr16	56680977	56682576	MT1A	16
chr16	56680977	56682576	MT1B	16
[truncated: 3,018 more rows]
