# Supplementary material for: Hotspots of aberrant enhancer activity punctuate the colorectal cancer epigenome
Source: Nat Commun. 2017 Feb 7;8:14400. doi: 10.1038/ncomms14400 (PMC5309719; doi:10.1038/ncomms14400)
Supplement: Supplementary Data 9 — Guide RNA sequences. [file ncomms14400-s9.xlsx]

## Sheet: gRNA
#Supplementary Data 9: Guide RNA sequences
gRNA Name	gRNA Seqence	Target coordinates (hg19)
EA42.hPHLDA1.g10	CATGGGGGTTGATGACACGGNGG	chr12:76347740-76347762
EA43.hPHLDA1.g3	AGCCCGGAAAGCAGCAAGTANGG	chr12:76354263-76354285
EA44.hPHLDA1.g7	AAATGCTAAGGGCAACTACANGG	chr12:76373174-76373196
EA37.hMYC.g11	ACCCCTTTGCCAAACAATTGNGG	chr8:128582774-128582796
EA38.hMYC.g1	CTGCTGCATGCCCCTAGTGANGG	chr8:128598232-128598254
EA39.hMYC.g3	TACAACAGTCTGTTCCACATNGG	chr8:128608815-128608837
EA40.hMYC.g21	TTGGCAGCCTCCATAGGAACNGG	chr8:128681348-128681370
